# Supplementary material for: Pelagic larval duration, growth rate, and population genetic structure of the tidepool snake moray Uropterygius micropterus around the southern Ryukyu Islands, Taiwan, and the central Philippines
Source: PeerJ. 2018 May 9;6:e4741. doi: 10.7717/peerj.4741 (PMC5949063; doi:10.7717/peerj.4741)
Supplement: Supplemental Information 1 — The corresponding accession numbers are in another text file. [file peerj-06-4741-s004.fas]

>Uropterygius_micropterus_haplotype_01_(COI)_gene
CTACTTAGTATTCGGTGCCTGGGCAGGCATGGTCGGAACAGCTCTCAGCCTGTTAATTCGGGCTGAGCTTAGCCAGCCAGGCGCACTGCTCGGAGACGACCAAATTTACAACGTTATCGTTACCGCACACGCCTTCGTAATAATCTTCTTTATAGTGATACCTTTAATAATTGGGGGATTCGGAAACTGACTGGTACCTCTTATAATTGGGGCCCCAGACATGGCCTTCCCACGAATAAATAATATAAGCTTCTGGCTCCTTCCCCCCTCTTTCCTGCTACTTTTAGCCTCCTCCGGCGTAGAGGCCGGTGCAGGGACGGGTTGAACCGTCTATCCCCCTCTCGCAGGAAATCTTGCACACGCCGGCGCCTCTGTTGATCTAACCATTTTTTCACTCCACTTAGCGGGAGTCTCTTCAATTTTAGGGGCAATCAACTTCATTACCACTATTATTAATATAAAACCACCCGCAATCACGCAATACCAAACTCCGCTCTTCGTGTGGGCAGTTCTTGTAACCGCAGTCCTTCTCCTCCTGTCCCTTCCAGTTCTAGCTGCTGGTATTACAATGCTTCTAACAGATCGAAACCTTAACACAACCTTCTTTGACCCTGCTGGGGGAGGAGACCCAATCCTATATCAACACCTATTCTGAT------------------------
>Uropterygius_micropterus_haplotype_02_(COI)_gene
CTACTTAGTATTCGGTGCCTGAGCAGGCATGGTCGGAACAGCTCTTAGCCTGTTAATTCGGGCTGAGCTTAGCCAGCCAGGCGCACTGCTCGGAGATGACCAAATTTACAACGTTATCGTTACCGCACACGCCTTCGTAATAATCTTCTTTATAGTGATACCTTTAATAATTGGGGGGTTCGGAAACTGACTGGTACCTCTTATAATTGGGGCCCCAGACATGGCCTTCCCACGAATAAATAATATGAGCTTCTGGCTCCTTCCCCCCTCTTTCCTGCTACTTTTAGCCTCCTCCGGCGTAGAGGCCGGTGCAGGGACGGGTTGAACCGTCTATCCCCCTCTCGCAGGAAATCTTGCACACGCCGGCGCCTCTGTTGATCTAACCATTTTTTCACTCCACTTAGCGGGAGTCTCTTCAATTTTAGGGGCAATCAACTTCATTACCACTATTATTAATATAAAACCACCCGCAATCACGCAATACCAAACTCCGCTCTTCGTGTGGGCAGTTCTTGTAACCGCAGTCCTTCTCCTCCTGTCCCTTCCAGTTCTAGCTGCTGGTATTACAATGCTTCTAACAGATCGAAACCTTAACACAACCTTCTTTGACCCTGCTGGGGGAGGAGACCCAATCCTATATCAACACCTATTCTGAT------------------------
>Uropterygius_micropterus_haplotype_03_(COI)_gene
CTACTTAGTATTCGGTGCCTGAGCAGGCATGGTCGGAACAGCTCTTAGCCTGTTAATTCGGGCTGAGCTTAGCCAGCCAGGCGCACTGCTCGGAGACGACCAAATTTACAACGTTATCGTTACCGCACACGCCTTCGTAATAATCTTCTTTATAGTGATACCTTTAATAATTGGGGGATTCGGAAACTGACTGGTACCTCTTATAATTGGGGCCCCAGACATGGCCTTCCCACGAATAAATAATATGAGCTTCTGGCTCCTTCCCCCCTCTTTCCTGCTACTTTTAGCCTCCTCCGGCGTAGAGGCCGGTGCAGGGACGGGTTGAACCGTCTATCCCCCTCTCGCAGGAAATCTTGCACACGCCGGCGCCTCTGTTGATCTAACCATTTTTTCACTCCACTTAGCGGGAGTCTCTTCAATTTTAGGGGCAATCAACTTCATTACCACTATTATTAATATAAAACCACCCGCAATCACGCAATACCAAACTCCGCTCTTCGTGTGGGCAGTTCTTGTAACCGCGGTCCTTCTCCTCCTATCCCTTCCAGTTCTAGCTGCTGGTATTACAATGCTTCTAACAGATCGAAACCTTAACACAACCTTCTTTGACCCTGCTGGGGGAGGAGACCCAATCCTATATCAACACCTATTCTGAT------------------------
>Uropterygius_micropterus_haplotype_04_(COI)_gene
CTACTTAGTATTCGGTGCCTGAGCAGGCATGGTCGGAACAGCTCTTAGCCTGTTAATTCGGGCTGAACTTAGCCAGCCAGGCGCACTGCTCGGAGACGACCAAATTTACAACGTTATCGTTACCGCACACGCCTTCGTAATAATCTTCTTTATAGTGATACCTTTAATAATTGGGGGATTCGGAAACTGACTGGTACCTCTTATAATTGGGGCCCCAGACATGGCCTTCCCACGAATAAATAATATGAGCTTCTGGCTCCTTCCCCCCTCTTTCCTGCTACTTTTAGCCTCCTCCGGCGTAGAGGCCGGTGCAGGGACGGGTTGAACCGTCTATCCCCCTCTCGCAGGAAATCTTGCACACGCCGGCGCCTCTGTTGATCTAACCATTTTTTCACTCCACTTAGCGGGAGTCTCTTCAATTTTAGGGGCAATCAACTTCATTACCACTATTATTAATATAAAACCACCCGCAATCACGCAATACCAAACTCCGCTCTTTGTGTGGGCAGTTCTTGTAACCGCAGTCCTTCTCCTCCTGTCCCTTCCAGTTCTAGCTGCTGGTATTACAATGCTTCTAACAGATCGAAACCTTAACACAACCTTCTTTGACCCTGCTGGGGGAGGAGACCCAATCCTATATCAACACCTATTCTGAT------------------------
>Uropterygius_micropterus_haplotype_05_(COI)_gene
CTACTTAGTATTCGGTGCCTGAGCAGGCATGGTCGGAACAGCTCTTAGCCTGTTAATTCGGGCTGAGCTTAGCCAGCCAGGCGCACTGCTCGGAGACGACCAAATTTACAACGTTATCGTTACCGCACACGCCTTCGTAATAATCTTCTTTATAGTGATACCTTTAATAATTGGGGGATTCGGAAACTGACTGGTACCTCTTATAATTGGGGCCCCAGACATGGCCTTCCCACGAATAAATAATATGAGCTTCTGGCTCCTTCCCCCCTCTTTCCTGCTACTTTTAGCCTCCTCCGGCGTAGAGGCCGGTGCAGGGACGGGTTGAACCGTCTATCCCCCTCTCGCAGGAAATCTTGCACACGCCGGCGCCTCTGTTGATCTAACCATTTTTTCACTCCACTTAGCGGGAGTCTCTTCAATTTTAGGGGCAATCAACTTCATTACCACTATTATTAATATAAAACCACCCGCAATCACGCAATACCAAACTCCGCTCTTCGTGTGGGCAGTTCTTGTAACCGCAGTCCTTCTCCTCCTGTCCCTTCCAGTTCTAGCTGCTGGTATTACAATGCTTCTAACAGATCGAAACCTTAACACAACCTTCTTTGACCCTGCTGGGGGAGGAGACCCAATCCTATATCAACACCTATTCTGAT------------------------
>Uropterygius_micropterus_haplotype_06_(COI)_gene
CTACTTAGTATTCGGTGCCTGAGCAGGCATGGTCGGAACAGCTCTCAGCCTGTTAATTCGGGCTGAGCTTAGCCAGCCAGGCGCACTGCTCGGAGACGACCAAATTTACAACGTTATCGTTACCGCACACGCCTTCGTAATAATCTTCTTTATAGTGATACCTTTAATAATTGGGGGGTTCGGAAACTGACTGGTACCTCTTATAATTGGGGCCCCAGACATGGCCTTCCCACGAATAAACAATATGAGCTTCTGGCTCCTTCCCCCCTCTTTCCTGCTACTTTTAGCCTCCTCCGGCGTAGAGGCCGGTGCAGGGACGGGTTGAACCGTCTATCCCCCTCTCGCAGGAAATCTTGCACACGCCGGCGCCTCTGTTGATCTAACCATTTTTTCACTCCACTTAGCGGGAGTCTCTTCAATTTTAGGGGCAATCAACTTCATTACCACTATTATTAATATAAAACCACCCGCAATCACGCAATACCAAACTCCGCTCTTCGTGTGGGCAGTTCTTGTAACCGCAGTCCTTCTCCTCCTGTCCCTTCCAGTTCTAGCTGCTGGTATTACAATGCTTCTAACAGATCGAAACCTTAACACAACCTTCTTTGACCCTGCTGGGGGAGGAGACCCAATCCTATATCAACACCTATTCTGAT------------------------
>Uropterygius_micropterus_haplotype_07_(COI)_gene
CTACTTAGTATTCGGTGCCTGAGCAGGCATGGTCGGAACAGCTCTTAGCCTGTTAATTCGGGCTGAGCTTAGCCAGCCAGGCGCACTGCTCGGAGACGACCAAATTTACAACGTTATCGTTACCGCACACGCCTTCGTAATAATCTTCTTTATAGTGATACCTTTAATAATTGGGGGATTCGGAAACTGACTGGTACCTCTTATAATTGGGGCCCCAGACATGGCCTTCCCACGAATAAATAATATGAGCTTCTGGCTCCTTCCCCCCTCTTTCCTGCTACTTTTAGCCTCCTCCGGCGTAGAGGCCGGTGCAGGGACGGGTTGAACCGTCTATCCCCCTCTCGCAGGAAATCTTGCACACGCCGGCGCCTCTGTTGATCTAACCATTTTTTCACTCCATTTAGCGGGAGTCTCTTCAATTTTAGGGGCAATCAACTTCATTACCACTATTATTAATATAAAACCACCCGCAATCACGCAATACCAAACTCCGCTCTTCGTGTGGGCAGTTCTTGTAACCGCAGTCCTTCTCCTCCTGTCCCTTCCAGTTCTAGCTGCTGGTATTACAATGCTTCTAACAGATCGAAACCTTAACACAACCTTCTTTGACCCTGCTGGGGGAGGAGACCCAATCCTATATCAACACCTATTCTGAT------------------------
>Uropterygius_micropterus_haplotype_08_(COI)_gene
CTACTTAGTATTCGGTGCCTGAGCAGGCATGGTCGGAACAGCTCTTAGCCTGTTAATTCGGGCTGAGCTTAGCCAGCCAGGCGCACTGCTCGGAGACGACCAAATTTACAACGTTATCGTTACCGCACACGCCTTCGTAATAATCTTCTTTATAGTGATACCTTTAATAATTGGGGGGTTCGGAAACTGACTGGTACCTCTTATAATTGGGGCCCCAGACATGGCCTTCCCACGAATAAATAATATGAGCTTCTGGCTCCTTCCCCCCTCTTTCCTGCTACTTTTAGCCTCCTCCGGCGTAGAGGCCGGTGCAGGGACGGGTTGAACCGTCTATCCCCCTCTCGCAGGAAATCTTGCACACGCCGGCGCCTCTGTTGATCTAACCATTTTTTCACTCCACTTAGCGGGAGTCTCTTCAATTTTAGGGGCAATCAACTTCATTACCACTATTATTAATATAAAACCACCCGCAATCACGCAATACCAAACTCCGCTCTTCGTGTGGGCAGTTCTTGTAACCGCAGTCCTTCTCCTCCTGTCCCTTCCAGTTCTAGCTGCTGGTATTACAATGCTTCTAACAGATCGAAACCTTAACACAACCTTCTTTGACCCTGCTGGGGGAGGAGACCCAATCCTATATCAACACCTATTCTGAT------------------------
>Uropterygius_micropterus_haplotype_09_(COI)_gene
CTACTTAGTATTCGGTGCCTGAGCAGGCATGGTCGGAACAGCTCTTAGCCTGTTAATTCGGGCTGAGCTTAGCCAGCCAGGCGCACTGCTCGGAGACGACCAAATTTACAACGTTATCGTTACCGCACACGCCTTCGTAATAATCTTCTTTATAGTGATACCTTTAATAATTGGGGGGTTCGGAAACTGACTGGTACCTCTTATAATTGGGGCCCCAGACATGGCCTTCCCACGAATAAATAATATGAGCTTCTGGCTCCTTCCCCCCTCTTTCCTGCTACTTTTAGCCTCCTCCGGCGTAGAGGCCGGTGCAGGGACGGGCTGAACCGTCTATCCCCCTCTCGCAGGAAATCTTGCACACGCCGGCGCCTCTGTTGATCTAACCATTTTTTCACTCCACTTAGCGGGAGTCTCTTCAATTTTAGGGGCAATCAACTTCATTACCACTATTATTAATATAAAACCACCCGCAATCACGCAATACCAAACTCCGCTTTTCGTGTGGGCAGTTCTTGTAACCGCAGTCCTTCTCCTCCTGTCCCTTCCAGTTCTAGCTGCTGGTATTACAATGCTTCTAACAGATCGAAACCTTAACACAACCTTCTTTGACCCTGCTGGGGGAGGAGACCCAATCCTATATCAACACCTATTCTGAT------------------------
>Uropterygius_micropterus_haplotype_10_(COI)_gene
CTACTTAGTATTCGGTGCCTGAGCAGGCATGGTCGGAACAGCTCTTAGCCTGTTAATTCGGGCTGAGCTTAGCCAGCCAGGCGCACTGCTCGGAGACGATCAAATTTACAACGTTATCGTTACCGCACACGCCTTCGTAATAATCTTCTTTATAGTGATACCTTTAATAATTGGGGGATTCGGAAACTGACTGGTACCTCTTATAATTGGGGCCCCAGACATGGCCTTCCCACGAATAAATAATATGAGCTTCTGGCTCCTTCCCCCCTCTTTCCTACTACTTTTAGCCTCCTCCGGCGTAGAGGCCGGCGCAGGGACGGGTTGAACCGTCTATCCCCCTCTCGCAGGAAACCTTGCACACGCCGGCGCCTCTGTTGATCTAACCATTTTTTCACTCCACTTAGCGGGAGTCTCTTCAATTTTAGGGGCAATCAACTTCATTACCACTATTATTAATATAAAACCACCCGCAATCACGCAATACCAAACTCCGCTCTTCGTGTGGGCAGTTCTTGTAACCGCAGTCCTTCTCCTCCTGTCCCTTCCAGTTCTAGCTGCTGGTATCACAATGCTTCTAACAGATCGAAACCTTAACACAACCTTCTTTGACCCTGCTGGGGGAGGAGACCCAATCCTATATCAACACCTATTCTGAT------------------------
>Uropterygius_micropterus_haplotype_11_(COI)_gene
CTACTTAGTATTCGGTGCCTGAGCAGGCATGGTCGGAACAGCTCTTAGCCTGTTAATTCGGGCTGAGCTTAGCCAGCCAGGCGCACTGCTCGGAGACGACCAAATTTACAACGTTATCGTTACCGCACACGCCTTCGTAATAATCTTCTTTATAGTGATACCTTTAATAATTGGGGGGTTCGGAAACTGACTGGTACCTCTTATAATTGGGGCCCCAGACATGGCCTTCCCACGAATAAATAATATGAGCTTCTGGCTCCTTCCCCCCTCTTTCCTGCTACTTTTAGCCTCCTCCGGCGTAGAGGCCGGTGCAGGGACGGGTTGAACCGTCTATCCCCCTCTCGCAGGAAATCTTGCACACGCCGGCGCCTCTGTTGATCTAACCATTTTTTCACTCCATTTAGCGGGAGTCTCTTCAATTTTAGGGGCAATCAACTTCATTACCACTATTATTAATATAAAACCACCCGCAATCACGCAATACCAAACTCCGCTCTTCGTGTGGGCAGTTCTTGTAACCGCAGTCCTTCTCCTCCTGTCCCTTCCAGTTCTAGCTGCTGGTATTACAATGCTTCTAACAGATCGAAACCTTAACACAACCTTCTTTGACCCTGCTGGGGGAGGAGACCCAATCCTATATCAACACCTATTCTGAT------------------------
>Uropterygius_micropterus_haplotype_12_(COI)_gene
CTACTTAGTATTCGGTGCCTGAGCAGGCATGGTCGGAACAGCTCTCAGCCTGTTAATTCGGGCTGAGCTTAGCCAGCCAGGCGCACTGCTCGGAGACGACCAAATTTACAACGTTATCGTTACCGCACACGCCTTCGTAATAATCTTCTTTATAGTGATACCTTTAATAATTGGGGGGTTCGGAAACTGACTGGTACCTCTTATAATTGGGGCCCCAGACATGGCCTTCCCACGAATAAATAATATGAGCTTCTGGCTCCTTCCCCCCTCTTTCCTGCTACTTTTAGCCTCCTCCGGCGTAGAGGCCGGTGCAGGGACGGGTTGAACCGTCTATCCCCCTCTCGCAGGAAATCTTGCACACGCCGGCGCCTCTGTTGATCTAACCATTTTTTCACTCCACTTAGCGGGAGTCTCTTCAATTTTAGGGGCAATCAACTTCATTACCACTATTATTAATATAAAACCACCCGCAATCACGCAATACCAAACTCCGCTCTTCGTGTGGGCAGTTCTTGTAACCGCAGTCCTTCTCCTCCTGTCCCTTCCAGTTCTAGCTGCTGGTATTACAATGCTTCTAACAGATCGAAACCTTAACACAACCTTCTTTGACCCTGCTGGGGGAGGAGACCCAATCCTATATCAACACCTATTCTGAT------------------------
>Uropterygius_micropterus_haplotype_13_(COI)_gene
CTACTTAGTATTCGGTGCCTGGGCAGGCATGGTCGGAACAGCTCTTAGCCTGTTAATTCGGGCTGAGCTTAGCCAACCAGGCGCACTGCTCGGAGACGACCAAATTTACAACGTTATCGTTACCGCACACGCCTTCGTAATAATCTTCTTTATAGTGATACCTTTAATAATTGGGGGATTCGGAAACTGACTGGTACCTCTTATAATTGGGGCCCCAGACATGGCCTTCCCACGAATAAATAATATGAGCTTCTGGCTCCTTCCCCCCTCTTTCCTGCTACTTTTAGCCTCCTCCGGCGTAGAGGCCGGTGCAGGGACGGGTTGAACCGTCTATCCCCCTCTCGCAGGAAACCTTGCACACGCCGGCGCCTCTGTTGATCTAACCATTTTTTCACTCCACTTAGCGGGAGTCTCTTCAATTTTAGGGGCAATCAACTTCATTACCACTATTATTAATATAAAACCACCCGCAATCACGCAATACCAAACTCCGCTCTTCGTGTGGGCAGTTCTTGTAACCGCAGTCCTTCTCCTCCTGTCCCTTCCAGTTCTAGCTGCTGGTATTACAATGCTTCTAACAGATCGAAACCTTAACACAACCTTCTTTGACCCTGCTGGGGGAGGAGACCCAATCCTATATCAACACCTATTCTGAT------------------------
>Uropterygius_micropterus_haplotype_14_(COI)_gene
CTACTTAGTATTCGGTGCCTGAGCAGGCATGGTCGGAACAGCTCTTAGCCTGTTAATTCGGGCTGAGCTTAGCCAGCCAGGCGCACTGCTCGGAGACGACCAAATTTACAACGTTATCGTTACCGCACACGCCTTCGTAATAATCTTCTTTATAGTGATACCTTTAATAATTGGGGGATTCGGAAACTGACTGGTACCTCTTATAATTGGGGCCCCAGACATGGCCTTCCCACGAATAAATAATATGAGCTTCTGGCTCCTTCCCCCCTCTTTCCTGCTACTTTTAGCCTCCTCCGGCGTAGAGGCCGGTGCAGGGACGGGTTGAACCGTCTATCCCCCTCTCGCAGGGAATCTTGCACACGCCGGCGCCTCTGTTGATCTAACCATTTTTTCACTCCACTTAGCGGGAGTCTCTTCAATTTTAGGGGCAATCAACTTCATTACCACTATTATTAATATAAAACCACCCGCAATCACGCAATACCAAACTCCGCTCTTCGTGTGGGCAGTTCTTGTAACCGCAGTCCTTCTCCTCCTGTCCCTTCCAGTTCTAGCTGCTGGTATTACAATGCTTCTAACAGATCGAAACCTTAACACAACCTTCTTTGACCCTGCTGGGGGAGGAGACCCAATCCTATATCAACACCTATTCTGAT------------------------
>Uropterygius_micropterus_haplotype_15_(COI)_gene
CTACTTAGTATTCGGTGCCTGAGCAGGCATGGTCGGAACAGCTCTTAGCCTGTTAATTCGGGCTGAGCTTAGCCAGCCAGGCGCACTGCTCGGAGACGACCAAATTTACAACGTTATCGTTACCGCACACGCCTTCGTAATAATCTTCTTTATAGTGATACCTTTAATAATTGGGGGGTTCGGAAACTGACTGGTACCTCTTATAATTGGGGCCCCAGACATGGCCTTCCCACGAATAAATAATATGAGCTTCTGGCTCCTTCCCCCCTCTTTCCTGCTACTTTTAGCCTCCTCCGGCGTAGAGGCCGGTGCAGGAACGGGTTGAACCGTCTATCCCCCTCTCGCAGGAAATCTTGCACACGCCGGCGCCTCTGTTGATCTAACCATTTTTTCACTCCACTTAGCGGGAGTCTCTTCAATTTTAGGGGCAATCAACTTCATTACCACTATTATTAATATAAAACCACCCGCAATCACGCAATACCAAACTCCGCTCTTCGTGTGGGCAGTTCTTGTAACCGCAGTCCTTCTCCTCCTGTCCCTTCCAGTTCTAGCTGCTGGTATTACAATGCTTCTAACAGATCGAAACCTTAACACAACCTTCTTTGACCCTGCTGGGGGAGGAGACCCAATCCTATATCAACACCTATTCTGAT------------------------
>Uropterygius_micropterus_haplotype_16_(COI)_gene
CTACTTAGTATTCGGTGCCTGAGCAGGCATGGTCGGAACAGCTCTTAGCCTGTTAATTCGGGCTGAGCTTAGCCAGCCAGGCGCACTGCTCGGAGACGACCAAATTTACAACGTTATCGTTACCGCACACGCCTTCGTAATAATCTTCTTTATAGTGATACCTTTAATAATTGGGGGATTCGGAAACTGATTGGTACCTCTTATAATTGGGGCCCCAGACATGGCCTTCCCACGAATAAATAATATGAGCTTCTGGCTCCTTCCCCCCTCTTTCCTGCTACTTTTAGCCTCCTCCGGCGTAGAGGCCGGTGCAGGGACGGGTTGAACCGTCTATCCCCCTCTCGCAGGAAATCTTGCACACGCCGGCGCCTCTGTTGATCTAACCATTTTTTCACTCCACTTAGCGGGAGTCTCTTCAATTTTAGGGGCAATCAACTTCATTACCACTATTATTAATATAAAACCACCCGCAATCACGCAATACCAAACTCCGCTCTTCGTGTGGGCAGTTCTTGTAACCGCAGTCCTTCTCCTCCTGTCCCTTCCGGTTCTAGCTGCTGGTATTACAATGCTTCTAACAGATCGAAACCTTAACACAACCTTCTTTGACCCTGCTGGGGGAGGAGACCCAATCCTATATCAACACCTATTCTGAT------------------------
>Uropterygius_micropterus_haplotype_17_(COI)_gene
CTACTTAGTATTCGGTGCCTGAGCAGGCATGGTCGGAACAGCTCTTAGCCTGTTAATTCGGGCTGAGCTTAGCCAGCCAGGCGCACTGCTCGGAGACGACCAAATTTACAACGTTATCGTTACCGCACACGCCTTCGTAATAATCTTCTTTATAGTAATACCTTTAATAATTGGGGGATTCGGAAACTGACTGGTACCTCTTATAATTGGGGCCCCAGACATGGCCTTCCCACGAATAAATAATATGAGCTTCTGGCTCCTTCCCCCCTCTTTCCTGCTACTTTTAGCCTCCTCCGGCGTAGAGGCCGGTGCAGGGACGGGTTGAACCGTCTATCCCCCTCTCGCAGGAAATCTTGCACACGCCGGCGCCTCTGTTGATCTAACCATTTTTTCACTCCACTTAGCGGGAGTCTCTTCAATTTTAGGGGCAATCAACTTCATTACCACTATTATTAATATAAAACCACCCGCAATCACGCAATACCAAACTCCGCTCTTCGTGTGGGCAGTTCTTGTAACCGCAGTCCTTCTCCTCCTGTCCCTTCCAGTTCTAGCTGCTGGTATTACAATGCTTCTAACAGATCGAAACCTTAACACAACCTTCTTTGACCCTGCTGGGGGAGGAGACCCAATCCTATATCAACACCTATTCTGAT------------------------
>Uropterygius_micropterus_haplotype_18_(COI)_gene
CTACTTAGTATTCGGTGCCTGAGCAGGCATGGTCGGAACAGCTCTTAGCCTGTTAATTCGGGCTGAGCTTAGCCAACCAGGCGCACTGCTCGGAGACGACCAAATTTACAACGTTATCGTTACCGCACACGCCTTCGTAATAATCTTCTTTATAGTGATACCTTTAATAATTGGGGGATTCGGAAACTGACTGGTACCTCTTATAATTGGGGCCCCAGACATGGCCTTCCCACGAATAAATAATATGAGCTTCTGGCTCCTTCCCCCCTCTTTCCTGCTACTTTTAGCCTCCTCCGGCGTAGAAGCCGGTGCAGGGACGGGTTGAACCGTCTATCCCCCTCTCGCAGGAAACCTTGCACACGCCGGCGCCTCTGTTGATCTAACCATTTTTTCACTCCACTTAGCGGGAGTCTCTTCAATTTTAGGGGCAATCAACTTCATTACCACTATTATTAATATAAAACCACCCGCAATCACGCAATACCAAACTCCGCTCTTCGTGTGGGCAGTTCTTGTAACCGCAGTCCTTCTCCTCCTGTCCCTTCCAGTTCTAGCTGCTGGTATTACAATGCTTCTAACAGATCGAAACCTTAACACAACCTTCTTTGACCCTGCTGGGGGAGGAGACCCAATCCTATATCAACACCTATTCTGAT------------------------
>Uropterygius_micropterus_haplotype_19_(COI)_gene
CTACTTAGTATTCGGTGCCTGAGCAGGCATGGTCGGAACAGCTCTTAGCCTGTTAATTCGGGCTGAGCTTAGCCAGCCAGGCGCACTGCTCGGAGACGACCAAATTTACAACGTTATCGTTACCGCACACGCCTTCGTAATAATCTTCTTTATAGTGATACCTTTAATAATTGGGGGATTCGGAAACTGACTGGTACCTCTTATAATTGGGGCCCCAGACATGGCCTTCCCACGAATAAATAATATGAGCTTCTGGCTCCTTCCCCCCTCTTTCCTGCTACTTTTAGCCTCCTCCGGCGTAGAGGCCGGTGCAGGGACGGGCTGAACCGTCTATCCCCCTCTCGCAGGAAATCTTGCACACGCCGGCGCCTCTGTTGATCTAACCATTTTTTCACTCCACTTAGCGGGAGTCTCTTCAATTTTAGGGGCAATCAACTTCATTACCACTATTATTAATATAAAACCACCCGCAATCACGCAATACCAAACTCCGCTCTTCGTGTGGGCAGTTCTTGTAACCGCAGTCCTTCTCCTCCTGTCCCTTCCAGTTCTAGCTGCTGGTATTACGATGCTTCTAACAGATCGAAACCTTAACACAACCTTCTTTGACCCTGCTGGGGGAGGAGACCCAATCCTATATCAACACCTATTCTGAT------------------------
>Uropterygius_micropterus_haplotype_20_(COI)_gene
CTACTTAGTATTCGGTGCCTGAGCAGGCATGGTCGGAACAGCTCTTAGCCTGTTAATTCGGGCTGAGCTTAGCCAGCCAGGCGCACTGCTCGGAGACGACCAAATTTACAACGTTATCGTTACCGCACACGCCTTCGTAATAATCTTCTTTATAGTGATACCTTTAATAATTGGGGGGTTCGGAAACTGACTGGTACCTCTTATAATTGGGGCCCCAGACATGGCCTTCCCACGAATAAATAATATGAGCTTCTGGCTCCTTCCCCCCTCTTTCCTGCTACTTTTAGCCTCCTCCGGCGTAGAGGCCGGTGCAGGGACGGGCTGAACCGTCTATCCCCCTCTCGCAGGAAATCTTGCACACGCCGGCGCCTCTGTTGATCTAACCATTTTTTCACTCCACTTAGCGGGAGTCTCTTCAATTTTAGGGGCAATCAACTTCATTACCACTATTATTAATATAAAACCACCCGCAATCACGCAATACCAAACTCCGCTCTTCGTGTGGGCAGTTCTTGTAACCGCAGTCCTTCTCCTCCTGTCCCTTCCAGTTCTAGCTGCTGGTATTACAATGCTTCTAACAGATCGAAACCTTAACACAACCTTCTTTGACCCTGCCGGGGGAGGAGACCCAATCCTATATCAACACCTATTCTGAT------------------------
>Uropterygius_micropterus_haplotype_21_(COI)_gene
CTACTTAGTATTCGGTGCCTGAGCAGGCATGGTCGGAACAGCTCTTAGCCTGTTAATTCGGGCTGAGCTTAGCCAGCCAGGCGCACTGCTCGGAGACGACCAAATTTACAACGTTATCGTTACCGCACACGCCTTCGTAATAATCTTCTTTATAGTGATACCTTTAATAATTGGGGGATTCGGAAACTGACTGGTACCTCTTATAATTGGGGCCCCAGACATGGCCTTCCCACGAATAAATAATATGAGCTTCTGGCTCCTTCCCCCCTCTTTCCTGCTACTTTTAGCCTCCTCCGGCGTAGAGGCCGGTGCAGGGACGGGTTGAACCGTCTATCCCCCTCTCGCAGGAAATCTTGCACACGCCGGGGCCTCTGTTGATCTAACCATTTTTTCACTCCACTTAGCGGGAGTCTCTTCAATTTTAGGGGCAATCAACTTCATTACCACTATTATTAATATAAAACCACCCGCAATCACGCAATACCAAACTCCGCTCTTCGTGTGGGCAGTTCTTGTAACCGCAGTCCTTCTCCTCCTGTCCCTTCCAGTTCTAGCTGCTGGTATTACAATGCTTCTAACAGATCGAAACCTTAACACAACCTTCTTTGACCCTGCTGGGGGAGGAGACCCAATCCTATATCAACACCTATTCTGAT------------------------
>Uropterygius_micropterus_haplotype_22_(COI)_gene
CTACTTAGTGTTCGGTGCCTGAGCAGGCATGGTCGGAACAGCTCTTAGCCTGTTAATTCGGGCTGAGCTTAGCCAGCCAGGCGCACTGCTCGGAGACGACCAAATTTACAACGTTATCGTTACCGCACACGCCTTCGTAATAATCTTCTTTATAGTGATACCTTTAATAATTGGGGGATTCGGAAACTGACTGGTACCTCTTATAATTGGGGCCCCAGACATGGCCTTCCCACGAATAAATAATATGAGCTTCTGGCTCCTTCCCCCCTCTTTCCTGCTACTTTTAGCCTCCTCCGGCGTAGAGGCCGGTGCAGGGACGGGTTGAACCGTCTATCCCCCTCTCGCAGGAAATCTTGCACACGCCGGCGCCTCTGTTGATCTAACCATTTTTTCACTCCACTTAGCGGGAGTCTCTTCAATTTTAGGGGCAATCAACTTCATTACCACTATTATTAATATAAAACCACCCGCAATCACGCAATACCAAACTCCGCTCTTCGTGTGGGCAGTTCTTGTAACCGCAGTCCTTCTCCTCCTGTCCCTTCCAGTTCTAGCTGCTGGTATTACAATGCTTCTAACAGATCGAAACCTTAACACAACCTTCTTTGACCCTGCTGGGGGAGGAGACCCAATCCTATATCAACACCTATTCTGAT------------------------
>Uropterygius_micropterus_haplotype_23_(COI)_gene
CTACTTAGTATTCGGTGCCTGAGCAGGCATGGTCGGAACAGCTCTTAGCCTGTTAATTCGGGCTGAGCTTAGCCAGCCAGGCGCACTGCTCGGAGACGACCAAATTTACAACGTTATCGTTACCGCACACGCCTTCGTAATAATCTTCTTTATAGTGATACCTTTAATAATTGGGGGATTCGGAAACTGACTGGTACCTCTTATAATTGGGGCCCCAGACATGGCCTTCCCACGAATAAATAATATGAGCTTCTGGCTCCTTCCCCCCTCTTTCCTGCTACTTTTAGCCTCCTCCGGCGTAGAGGCCGGTGCAGGAACGGGCTGAACCGTCTATCCCCCTCTCGCAGGAAATCTTGCACACGCCGGCGCCTCTGTTGATCTAACCATTTTTTCACTCCACTTAGCGGGAGTCTCTTCAATTTTAGGGGCAATCAACTTCATTACCACTATTATTAATATAAAACCACCCGCAATCACGCAATACCAAACTCCGCTCTTCGTGTGGGCAGTTCTTGTAACCGCAGTCCTTCTCCTCCTGTCCCTTCCAGTTCTAGCTGCTGGTATTACAATGCTTCTAACAGATCGAAACCTTAACACAACCTTCTTTGACCCTGCTGGGGGAGGAGACCCAATCCTATATCAACACCTATTCTGAT------------------------
>Uropterygius_micropterus_haplotype_24_(COI)_gene
CTACTTAGTATTCGGTGCCTGAGCAGGCATGGTCGGAACAGCTCTTAGCCTGTTAATTCGGGCTGAGCTTAGCCAGCCAGGCGCACTGCTCGGAGACGACCAAATTTACAACGTTATCGTTACCGCACACGCCTTCGTAATAATCTTCTTTATAGTGATACCTTTAATAATTGGGGGGTTCGGAAACTGACTGGTACCTCTTATAATTGGGGCCCCAGACATGGCCTTCCCACGAATAAATAATATGAGCTTCTGGCTCCTTCCCCCTTCTTTCCTGCTACTTTTAGCCTCCTCCGGCGTAGAGGCCGGTGCAGGGACGGGTTGAACCGTCTATCCCCCTCTCGCAGGAAATCTTGCACACGCCGGCGCCTCTGTTGATCTAACCATTTTTTCACTCCACTTAGCGGGAGTCTCTTCAATTTTAGGGGCAATCAACTTCATTACCACTATTATTAATATAAAACCACCCGCAATCACGCAATACCAAACTCCGCTCTTCGTGTGGGCAGTTCTTGTAACCGCAGTCCTTCTCCTCCTGTCCCTTCCAGTTCTAGCTGCTGGTATTACAATGCTTCTAACAGATCGAAACCTTAACACAACCTTCTTTGACCCTGCTGGGGGAGGAGACCCAATCCTATATCAACACCTATTCTGAT------------------------
>Uropterygius_micropterus_haplotype_25_(COI)_gene
CTACTTAGTATTCGGTGCCTGAGCAGGCATGGTCGGAACAGCTCTTAGCCTGTTAATTCGGGCTGAGCTTAGCCAGCCAGGCGCACTGCTCGGAGACGACCAAATTTACAACGTTATCGTTACCGCACACGCCTTCGTAATAATCTTCTTTATAGTGATACCTTTAATAATTGGGGGATTCGGAAACTGACTGGTACCTCTTATAATTGGGGCCCCAGACATGGCCTTCCCACGAATAAATAATATGAGCTTCTGGCTCCTTCCCCCCTCTTTCCTGCTACTTTTAGCCTCCTCCGGCGTAGAGGCCGGTGCAGGGACGGGTTGAACCGTCTATCCCCCTCTCGCAGGGAATCTTGCACACGCCGGCGCCTCTGTTGATCTAACCATTTTTTCACTCCACTTAGCGGGAGTCTCTTCAATTTTAGGGGCAATCAACTTCATTACCACTATTATTAATATAAAACCACCCGCAATCACGCAATACCAAACTCCGCTCTTCGTGTGGGCAGTTCTTGTAACCGCGGTCCTTCTCCTCCTGTCCCTTCCAGTTCTAGCTGCTGGTATTACAATGCTTCTAACAGATCGAAACCTTAACACAACCTTCTTTGACCCTGCTGGGGGAGGAGACCCAATCCTATATCAACACCTATTCTGAT------------------------
>Uropterygius_micropterus_haplotype_26_(COI)_gene
CTACTTAGTATTCGGTGCCTGAGCAGGCATGGTCGGAACAGCTCTTAGCCTGTTAATTCGGGCTGAGCTTAGCCAGCCAGGCGCACTGCTCGGAGACGACCAAATTTACAACGTTATCGTTACCGCACACGCCTTCGTAATAATCTTCTTTATAGTGATACCTTTAATAATTGGGGGATTCGGAAACTGACTGGTACCTCTTATAATTGGGGCCCCAGACATGGCCTTCCCACGAATAAATAATATGAGCTTCTGGCTCCTTCCCCCCTCTTTCCTGCTACTTTTAGCCTCCTCCGGCGTAGAGGCCGGTGCAGGGACGGGTTGAACCGTCTATCCCCCTCTCGCAGGAAATCTTGCACACGCCGGCGCCTCTGTTGATCTAACCATTTTTTCACTCCACTTAGCGGGAGTCTCTTCAATTTTAGGGGCAATCAACTTCATTACCACTATCATTAATATAAAACCACCCGCAATCACGCAATACCAAACTCCGCTCTTCGTGTGGGCAGTTCTTGTAACCGCAGTCCTTCTCCTCCTGTCCCTTCCAGTTCTAGCTGCTGGTATTACAATGCTTCTAACAGATCGAAACCTTAACACAACCTTCTTTGACCCTGCTGGGGGAGGAGACCCAATCCTATATCAACACCTATTCTGAT------------------------
>Uropterygius_micropterus_haplotype_27_(COI)_gene
CTACTTAGTATTCGGTGCCTGAGCAGGCATGGTCGGAACAGCTCTTAGCCTGTTAATTCGGGCTGAGCTTAGCCAGCCAGGCGCACTGCTCGGAGACGACCAAATTTACAACGTTATCGTTACCGCACACGCCTTCGTAATAATCTTCTTTATAGTGATACCTTTAATAATTGGGGGATTCGGAAACTGACTGGTACCCCTTATAATTGGGGCCCCAGACATGGCCTTCCCACGAATAAATAATATGAGCTTCTGGCTCCTTCCCCCCTCTTTCCTGCTACTTTTAGCCTCCTCCGGCGTAGAGGCCGGTGCAGGGACGGGTTGAACCGTCTATCCCCCTCTCGCAGGAAATCTTGCACACGCCGGCGCCTCTGTTGATCTAACCATTTTTTCACTCCACTTAGCGGGAGTCTCTTCAATTTTAGGGGCAATCAACTTCATTACCACTATTATTAATATAAAACCACCCGCAATCACGCAATACCAAACTCCGCTCTTCGTGTGGGCAGTTCTTGTAACCGCAGTCCTTCTCCTCCTGTCCCTTCCAGTTCTAGCTGCTGGTATTACAATGCTTCTAACAGATCGAAACCTTAACACAACCTTCTTTGACCCTGCTGGGGGAGGAGACCCAATCCTATATCAACACCTATTCTGAT------------------------
>Uropterygius_micropterus_haplotype_28_(COI)_gene
CTACTTAGTATTCGGTGCCTGAGCAGGCATGGTCGGAACAGCTCTTAGCCTGTTAATTCGGGCTGAGCTTAGCCAGCCAGGCGCACTGCTCGGAGACGACCAAATTTACAACGTTATCGTTACCGCACACGCCTTCGTAATAATCTTCTTTATAGTGATACCTTTAATAATTGGGGGATTCGGAAACTGACTGGTGCCTCTTATAATTGGGGCCCCAGACATGGCCTTCCCACGAATAAATAATATGAGCTTCTGGCTCCTTCCCCCCTCTTTCCTGCTACTTTTAGCCTCCTCCGGCGTAGAGGCCGGTGCAGGGACGGGTTGAACCGTCTATCCCCCTCTCGCAGGAAATCTTGCACACGCCGGCGCCTCTGTTGATCTAACCATTTTTTCACTCCACTTAGCGGGAGTCTCTTCAATTTTAGGGGCAATCAACTTCATTACCACTATTATTAATATAAAACCACCCGCAATCACGCAATACCAAACTCCGCTCTTCGTGTGGGCAGTTCTTGTAACCGCAGTCCTTCTCCTCCTGTCCCTTCCAGTTCTAGCTGCTGGTATTACAATGCTTCTAACAGATCGAAACCTTAACACAACCTTCTTTGACCCTGCTGGGGGAGGAGACCCAATCCTATATCAACACCTATTCTGAT------------------------
>Uropterygius_micropterus_haplotype_29_(COI)_gene
CTACTTAGTATTCGGTGCCTGAGCAGGCATGGTCGGAACAGCTCTTAGCCTGTTAATTCGGGCTGAGCTTAGCCAGCCAGGCGCACTGCTCGGAGACGACCAAATTTACAACGTTGTCGTTACCGCACACGCCTTCGTAATAATCTTCTTTATAGTGATACCTTTAATAATTGGGGGATTCGGAAACTGACTGGTACCTCTTATAATTGGGGCCCCAGACATGGCCTTCCCACGAATAAATAATATGAGCTTCTGGCTCCTTCCCCCCTCTTTCCTGCTACTTTTAGCCTCCTCCGGCGTAGAGGCCGGTGCAGGGACGGGTTGAACTGTCTATCCCCCTCTCGCAGGAAATCTTGCACACGCCGGCGCCTCTGTTGATCTAACCATTTTTTCACTCCACTTAGCGGGAGTCTCTTCAATTTTAGGGGCAATCAACTTCATTACCACTATTATTAATATAAAACCACCCGCAATCACGCAATACCAAACTCCGCTCTTCGTGTGGGCAGTTCTTGTAACCGCAGTCCTTCTCCTCCTGTCCCTTCCAGTTCTAGCTGCTGGTATTACAATGCTTCTAACAGATCGAAACCTTAACACAACCTTCTTTGACCCTGCTGGGGGAGGAGACCCAATCCTATATCAACACCTATTCTGAT------------------------
>Uropterygius_micropterus_haplotype_30_(COI)_gene
CTACTTAGTATTCGGTGCCTGAGCAGGCATGGTCGGAACAGCTCTTAGCCTGTTAATTCGGGCTGAGCTTAGCCAGCCAGGCGCACTGCTCGGAGACGACCAAATTTACAACGTTATCGTTACCGCACACGCCTTCGTAATAATCTTCTTTATAGTGATACCTTTAATAATTGGGGGGTTCGGAAACTGACTGGTACCTCTTATAATTGGGGCCCCAGACATGGCCTTCCCACGAATAAATAATATGAGCTTCTGGCTCCTTCCCCCCTCTTTCCTGCTACTTTTAGCCTCCTCCGGCGTAGAGGCCGGTGCAGGGACGGGCTGAACCGTCTATCCCCCTCTCGCAGGAAATCTTGCACACGCCGGCGCCTCTGTTGATCTAACCATTTTTTCACTCCACTTAGCGGGAGTCTCTTCAATTTTAGGGGCAATCAACTTCATTACCACTATTATTAATATAAAACCACCCGCAATCACGCAATACCAAACTCCGCTCTTCGTGTGGGCAGTTCTTGTAACCGCAGTCCTTCTCCTCCTGTCCCTTCCAGTTCTAGCTGCTGGTATTACAATGCTTCTAACAGATCGAAACATTAACACAACCTTCTTTGACCCTGCTGGGGGAGGAGACCCAATCCTATATCAACACCTATTCTGAT------------------------
>Uropterygius_micropterus_haplotype_31_(COI)_gene
CTACTTAGTATTCGGTGCCTGAGCAGGCATGGTCGGAACAGCTCTTAGCCTGTTAATTCGGGCTGAGCTTAGCCAGCCAGGCGCACTGCTCGGAGACGACCAAATTTACAACGTTATCGTTACCGCACACGCCTTCGTAATAATCTTCTTTATAGTAATACCTTTAATAATTGGGGGTTTCGGAAACTGACTGGTACCTCTTATAATTGGGGCCCCAGACATGGCCTTCCCACGAATAAATAATATGAGCTTCTGGCTCCTTCCCCCCTCTTTCCTGCTACTTTTAGCCTCCTCCGGCGTAGAGGCCGGTGCAGGGACGGGTTGAACCGTCTATCCCCCTCTCGCAGGAAATCTTGCACACGCCGGCGCCTCTGTTGATCTAACCATTTTTTCACTCCACTTAGCGGGAGTCTCTTCAATTTTAGGGGCAATCAACTTCATTACCACTATTATTAATATAAAACCACCCGCAATCACGCAATACCAAACTCCGCTCTTCGTGTGGGCAGTTCTTGTAACCGCAGTCCTTCTCCTCCTATCCCTTCCAGTTCTAGCTGCTGGTATTACAATGCTTCTAACAGATCGAAACCTTAACACAACCTTCTTTGACCCTGCTGGGGGAGGAGACCCAATCCTATATCAACACCTATTCTGAT------------------------
>Uropterygius_micropterus_haplotype_32_(COI)_gene
CTACTTAGTATTCGGTGCCTGAGCAGGCATGGTCGGAACAGCTCTCAGCCTGTTAATTCGGGCTGAGCTTAGCCAGCCAGGCGCACTGCTCGGAGACGACCAAATTTACAACGTTATCGTTACCGCACACGCCTTCGTAATAATCTTCTTTATAGTGATACCTTTAATAATTGGGGGGTTCGGAAACTGACTGGTACCTCTTATAATTGGGGCCCCAGACATGGCCTTCCCACGAATAAATAATATGAGCTTCTGGCTCCTTCCCCCCTCTTTCCTGCTACTTTTAGCCTCCTCCGGCGTAGAGGCCGGTGCAGGGACGGGTTGAACCGTCTATCCCCCTCTCGCAGGAAATCTTGCACACGCCGGCGCCTCTGTTGATCTAACCATTTTTTCACTCCACTTAGCGGGAGTCTCTTCAATTTTAGGGGCAATCAACTTCATTACCACTATTATTAATATAAAACCACCCGCAATCACGCAATACCAAACTCCGCTCTTCGTGTGAGCAGTTCTTGTAACCGCAGTCCTTCTCCTCCTGTCCCTTCCAGTTCTAGCTGCTGGTATTACAATGCTTCTAACAGATCGAAACCTTAACACAACCTTCTTTGACCCTGCTGGGGGAGGAGACCCAATCCTATATCAACACCTATTCTGAT------------------------
>Uropterygius_micropterus_haplotype_33_(COI)_gene
CTACTTAGTATTCGGTGCCTGAGCAGGCATGGTCGGAACAGCTCTCAGCCTGTTAATTCGGGCTGAGCTTAGCCAGCCAGGCGCACTGCTCGGAGACGACCAAATTTACAACGTTATCGTTACCGCACACGCCTTCGTAATAATCTTCTTTATAGTGATACCTTTAATAATTGGGGGATTCGGAAACTGACTGGTACCTCTTATAATTGGGGCCCCAGACATGGCCTTCCCACGAATAAATAATATGAGCTTCTGGCTCCTTCCCCCCTCTTTCCTGCTACTTTTAGCCTCCTCCGGCGTAGAGGCCGGTGCAGGGACGGGTTGAACCGTCTATCCCCCTCTCGCAGGAAATCTTGCACACGCCGGCGCCTCTGTTGATCTAACCATTTTTTCACTCCACTTAGCGGGAGTCTCTTCAATTTTAGGGGCAATCAACTTCATTACCACTATTATTAATATAAAACCACCCGCAATCACGCAATACCAAACTCCGCTCTTCGTGTGGGCGGTTCTTGTAACCGCAGTCCTTCTCCTCCTGTCCCTTCCAGTTCTAGCTGCTGGTATTACAATGCTTCTAACAGATCGAAACCTTAACACAACCTTCTTTGACCCTGCTGGGGGAGGAGACCCAATCCTATATCAACACCTATTCTGAT------------------------
>Uropterygius_micropterus_haplotype_34_(COI)_gene
CTACTTAGTATTCGGTGCCTGAGCAGGCATGGTCGGAACAGCTCTTAGCCTGTTAATTCGGGCTGAGCTTAGCCAACCAGGCGCACTGCTCGGAGACGACCAAATTTACAACGTTATCGTTACCGCACACGCCTTCGTAATAATCTTCTTTATGGTGATACCTTTAATAATTGGGGGATTCGGAAACTGACTGGTACCTCTTATAATTGGGGCCCCAGACATGGCCTTCCCACGAATAAATAATATGAGCTTCTGGCTCCTTCCCCCCTCTTTCCTGCTACTTTTAGCCTCCTCCGGCGTAGAGGCCGGTGCAGGGACGGGTTGAACCGTCTATCCCCCTCTCGCAGGAAACCTTGCACACGCCGGCGCCTCTGTTGATCTAACCATTTTTTCACTCCACTTAGCGGGAGTCTCTTCAATTTTAGGGGCAATCAACTTCATTACCACTATTATTAATATAAAACCACCCGCAATCACGCAATACCAAACTCCGCTCTTCGTGTGGGCAGTTCTTGTAACCGCAGTCCTTCTCCTCCTGTCCCTTCCAGTTCTAGCTGCTGGTATTACAATGCTTCTAACAGATCGAAACCTTAACACAACCTTCTTTGACCCTGCTGGGGGAGGAGACCCAATCCTATATCAACACCTATTCTGAT------------------------
>Uropterygius_micropterus_haplotype_35_(COI)_gene
CTACTTAGTATTCGGTGCCTGGGCAGGCATGGTCGGAACAGCTCTCAGCCTGTTAATTCGGGCTGAGCTTAGCCAGCCAGGCGCACTGCTCGGAGACGACCAAATTTACAACGTTATCGTTACCGCACACGCCTTCGTAATAATCTTCTTTATAGTGATACCTTTAATAATTGGGGGATTCGGAAACTGACTGGTACCTCTTATAATTGGAGCCCCAGACATGGCCTTCCCACGAATAAATAATATAAGCTTCTGGCTCCTTCCCCCCTCTTTCCTGCTACTTTTAGCCTCCTCCGGCGTAGAGGCCGGTGCAGGGACGGGTTGAACCGTCTATCCCCCTCTCGCAGGAAATCTTGCACACGCCGGCGCCTCTGTTGATCTAACCATTTTTTCACTCCACTTAGCGGGAGTCTCTTCAATTTTAGGGGCAATCAACTTCATTACCACTATTATTAATATAAAACCACCCGCAATCACGCAATACCAAACTCCGCTCTTCGTGTGGGCAGTTCTTGTAACCGCAGTCCTTCTCCTCCTGTCCCTTCCAGTTCTAGCTGCTGGTATTACAATGCTTCTAACAGATCGAAACCTTAACACAACCTTCTTTGACCCTGCTGGGGGAGGAGACCCAATCCTATATCAACACCTATTCTGAT------------------------
>Uropterygius_micropterus_haplotype_36_(COI)_gene
CTACTTAGTATTCGGTGCCTGAGCAGGCATGGTCGGAACAGCTCTTAGCCTGTTAATTCGGGCTGAGCTTAGCCAGCCAGGCGCACTGCTCGGAGACGACCAAATTTACAACGTTATCGTTACCGCACACGCCTTCGTAATAATCTTCTTTATAGTGATACCTTTAATAATTGGGGGTTTCGGAAACTGACTGGTACCTCTTATAATTGGGGCCCCAGACATGGCCTTCCCACGAATAAATAATATGAGCTTCTGGCTCCTTCCCCCCTCTTTCCTGCTACTTTTAGCCTCCTCCGGCGTAGAGGCCGGTGCAGGGACGGGTTGAACCGTCTATCCCCCTCTCGCAGGAAATCTTGCACACGCCGGCGCCTCTGTTGATCTAACCATTTTTTCACTCCACTTAGCGGGAGTCTCTTCAATTTTAGGGGCAATCAACTTCATTACCACTATTATTAATATAAAACCACCCGCAATCACGCAATACCAAACTCCGCTCTTCGTGTGGGCAGTTCTTGTAACCGCAGTCCTTCTCCTCCTGTCCCTTCCGGTTCTAGCTGCTGGTATTACAATGCTTCTAACAGATCGAAACCTTAACACAACCTTCTTTGACCCTGCTGGGGGAGGAGACCCAATCCTATATCAACACCTATTCTGAT------------------------
>Uropterygius_micropterus_haplotype_37_(COI)_gene
CTACTTAGTATTCGGTGCCTGAGCAGGCATGGTCGGAACAGCTCTTAGCCTGTTAATTCGGGCTGAGCTTAGCCAGCCAGGCGCACTGCTCGGAGACGATCAAATTTACAACGTTATCGTTACCGCACACGCCTTCGTAATAATCTTCTTTATAGTGATACCTTTAATAATTGGGGGGTTCGGAAACTGACTGGTACCTCTTATAATTGGGGCCCCAGACATGGCCTTCCCACGAATAAATAATATGAGCTTCTGGCTCCTTCCCCCCTCTTTCCTACTACTTTTAGCCTCCTCCGGCGTAGAGGCCGGCGCAGGGACGGGTTGAACCGTCTATCCCCCTCTCGCAGGAAACCTTGCACACGCCGGCGCCTCTGTTGATCTAACCATTTTTTCACTCCACTTAGCGGGAGTCTCTTCAATTTTAGGGGCAATCAACTTCATTACCACTATTATTAATATAAAACCACCCGCAATCACGCAATACCAAACTCCGCTCTTCGTGTGGGCAGTTCTTGTAACCGCAGTCCTTCTCCTCCTGTCCCTTCCAGTTCTAGCTGCTGGTATCACAATGCTTCTAACAGATCGAAACCTTAACACAACCTTCTTTGACCCTGCTGGGGGAGGAGACCCAATCCTATATCAACACCTATTCTGAT------------------------
>Uropterygius_micropterus_haplotype_38_(COI)_gene
CTACTTAGTATTCGGTGCCTGAGCAGGCATGGTCGGAACAGCTCTCAGCCTGTTAATTCGGGCTGAGCTTAGCCAGCCAGGCGCACTGCTCGGAGACGACCAAATTTACAACGTTATCGTTACCGCACACGCCTTCGTAATAATCTTCTTTATAGTGATACCTTTAATAATTGGGGGATTCGGAAACTGACTGGTACCTCTTATAATTGGGGCCCCAGACATGGCCTTCCCACGAATAAATAATATGAGCTTCTGGCTCCTTCCCCCCTCTTTCCTGCTACTTTTAGCCTCCTCCGGCGTAGAGGCCGGTGCAGGGACGGGTTGAACCGTCTATCCCCCTCTCGCAGGAAATCTTGCACACGCCGGCGCCTCTGTTGATCTAACCATTTTTTCACTCCACTTAGCGGGAGTCTCTTCAATTTTAGGGGCAATCAACTTCATTACCACTATTATTAATATAAAACCACCCGCAATCACGCAATACCAAACTCCGCTCTTCGTGTGGGCAGTTCTTGTAACCGCAGTCCTTCTCCTCCTGTCCCTTCCAGTTCTAGCTGCTGGTATTACAATGCTTCTAACAGATCGAAACCTTAACACAACCTTCTTTGACCCTGCTGGGGGAGGAGACCCAATCCTATATCAACACCTATTCTGAT------------------------
>Uropterygius_micropterus_haplotype_39_(COI)_gene
CTACTTAGTATTCGGTGCCTGAGCAGGCATGGTCGGAACAGCTCTTAGCCTGTTAATTCGGGCTGAGCTTAGCCAGCCAGGCGCACTGCTCGGAGACGACCAAATTTACAACGTTATCGTTACCGCACACGCCTTCGTAATAATCTTCTTTATAGTGATACCTTTAATAATTGGGGGTTTCGGAAACTGACTGGTACCTCTTATAATTGGGGCCCCAGACATGGCCTTCCCACGAATAAATAATATGAGCTTCTGGCTCCTTCCCCCCTCTTTCCTGCTACTTTTAGCCTCCTCCGGCGTAGAGGCCGGTGCAGGGACGGGTTGAACCGTCTATCCCCCTCTCGCAGGAAATCTTGCACACGCCGGCGCCTCTGTTGATCTAACCATTTTTTCACTCCACTTAGCGGGAGTCTCTTCAATTTTAGGGGCAATCAACTTCATTACCACTATTATTAACATAAAACCACCCGCAATCACGCAATACCAAACTCCGCTCTTCGTGTGGGCAGTTCTTGTAACCGCAGTCCTTCTCCTCCTGTCCCTTCCAGTTCTAGCTGCTGGTATTACAATGCTTCTAACAGATCGAAACCTTAACACAACCTTCTTTGACCCTGCTGGGGGAGGAGACCCAATCCTATATCAACACCTATTCTGAT------------------------
>Uropterygius_micropterus_haplotype_40_(COI)_gene
CTACTTAGTATTCGGTGCCTGAGCAGGCATGGTCGGAACAGCTCTTAGCCTGTTAATTCGGGCTGAGCTTAGCCAGCCAGGCGCACTGCTCGGAGACGATCAAATTTACAACGTTATCGTTACCGCACACGCCTTCGTAATAATCTTCTTTATAGTGATACCTTTAATAATTGGGGGATTCGGAAACTGACTGGTACCTCTTATAATTGGGGCCCCAGACATGGCCTTCCCACGAATAAATAATATGAGCTTCTGGCTCCTTCCCCCCTCTTTCCTGCTACTTTTAGCCTCCTCCGGCGTAGAGGCCGGTGCAGGGACGGGTTGAACCGTCTATCCCCCTCTCGCAGGAAATCTTGCACACGCCGGCGCCTCTGTTGATCTAACCATTTTTTCACTCCACTTAGCGGGAGTCTCTTCAATTTTAGGGGCAATCAACTTCATTACCACTATTATTAATATAAAACCACCCGCAATCACGCAATACCAAACTCCGCTCTTCGTGTGGGCAGTTCTTGTAACCGCAGTCCTTCTCCTCCTGTCCCTTCCAGTTCTAGCTGCTGGTATTACAATGCTTCTAACAGATCGAAACCTTAACACAACCTTCTTTGACCCTGCTGGGGGAGGAGACCCAATCCTATATCAACACCTATTCTGAT------------------------
>Uropterygius_micropterus_haplotype_41_(COI)_gene
CTACTTAGTATTCGGTGCCTGAGCAGGCATGGTCGGAACAGCTCTTAGCCTGTTAATTCGGGCTGAGCTTAGCCAGCCAGGCGCACTGCTCGGAGACGACCAAATTTACAACGTTATCGTTACCGCACACGCCTTCGTAATAATCTTCTTTATAGTGATACCTTTAATAATTGGGGGATTCGGAAACTGACTGGTACCTCTTATAATTGGGGCCCCAGACATGGCCTTCCCACGAATAAATAATATGAGCTTCTGGCTCCTTCCCCCCTCTTTCCTGCTACTTTTAGCCTCCTCCGGCGTAGAGGCCGGTGCAGGGACGGGCTGAACCGTCTATCCCCCTCTCGCAGGAAATCTTGCACACGCCGGCGCCTCTGTTGATCTAACCATTTTTTCACTCCACTTAGCGGGAGTTTCTTCAATTTTAGGGGCAATCAACTTCATTACCACTATTATTAATATAAAACCACCCGCAATCACGCAATACCAAACTCCGCTCTTCGTGTGGGCAGTTCTTGTAACCGCAGTCCTTCTCCTCCTGTCCCTTCCAGTTCTAGCTGCTGGTATTACAATGCTTCTAACAGATCGAAACCTTAACACAACCTTCTTTGACCCTGCTGGGGGAGGAGACCCAATCCTATATCAACACCTATTCTGAT------------------------
>Uropterygius_micropterus_haplotype_42_(COI)_gene
CTACTTAGTATTCGGTGCCTGAGCAGGCATGGTCGGAACAGCTCTTAGCCTGTTAATTCGGGCTGAGCTTAGCCAGCCAGGCGCACTGCTCGGAGACGACCAAATTTACAACGTTATCGTTACCGCACACGCCTTCGTAATAATCTTCTTTATAGTGATACCTTTAATAATTGGGGGATTCGGAAACTGACTGGTGCCTCTTATAATTGGGGCCCCAGACATGGCCTTCCCACGAATAAATAATATGAGCTTCTGGCTCCTTCCCCCCTCTTTCCTGCTACTTTTAGCCTCCTCCGGCGTAGAGGCCGGAGCAGGGACGGGTTGAACCGTCTATCCCCCTCTCGCAGGAAATCTTGCACACGCCGGCGCCTCTGTTGATCTAACCATTTTTTCACTCCACTTAGCGGGAGTCTCTTCAATTTTAGGGGCAATCAACTTCATTACCACTATTATTAATATAAAACCACCCGCAATCACGCAATACCAAACTCCGCTCTTCGTGTGGGCAGTTCTTGTAACCGCAGTCCTTCTCCTCCTGTCCCTTCCAGTTCTAGCTGCTGGTATTACAATGCTTCTAACAGATCGAAACCTTAACACAACCTTCTTTGACCCTGCTGGGGGAGGAGACCCAATCCTATATCAACACCTATTCTGAT------------------------
>Uropterygius_micropterus_haplotype_43_(COI)_gene
CTACTTAGTATTCGGTGCCTGAGCAGGCATGGTCGGAACAGCTCTTAGCCTGTTAATTCGGGCTGAGCTTAGCCAGCCAGGCGCACTGCTCGGAGACGACCAAATTTACAACGTTATCGTTACCGCACACGCCTTCGTAATAATCTTTTTTATAGTGATACCTTTAATAATTGGGGGGTTCGGAAACTGACTGGTACCTCTTATAATTGGGGCCCCAGACATGGCCTTCCCACGAATAAATAATATGAGCTTCTGGCTCCTTCCCCCTTCTTTCCTGCTACTTTTAGCCTCCTCCGGCGTAGAGGCCGGTGCAGGGACGGGTTGAACCGTCTATCCCCCTCTCGCAGGAAATCTTGCACACGCCGGCGCCTCTGTTGATCTAACCATTTTTTCACTCCACTTAGCGGGAGTTTCTTCAATTTTAGGGGCAATCAACTTCATTACCACTATTATTAATATAAAACCACCCGCAATCACGCAATACCAAACTCCGCTCTTCGTGTGGGCAGTTCTTGTAACCGCAGTCCTTCTCCTCCTGTCCCTTCCAGTTCTAGCTGCTGGTATTACAATGCTTCTAACAGATCGAAACCTTAACACAACCTTCTTTGACCCTGCTGGGGGAGGAGACCCAATCCTATATCAACACCTATTCTGAT------------------------
>Uropterygius_micropterus_haplotype_44_(COI)_gene
CTACTTAGTATTCGGTGCCTGAGCAGGCATGGTCGGAACAGCTCTTAGCCTGTTAATTCGGGCTGAGCTTAGCCAGCCAGGCGCACTGCTCGGAGACGACCAAATTTACAACGTTATCGTTACCGCACACGCCTTCGTAATAATCTTCTTTATAGTGATACCTTTAATAATTGGGGGTTTCGGAAACTGACTGGTACCTCTTATAATTGGGGCCCCAGACATGGCCTTCCCACGAATAAATAATATGAGCTTCTGGCTCCTTCCCCCCTCTTTCCTGCTACTTTTAGCCTCCTCCGGCGTAGAGGCCGGTGCAGGAACGGGCTGAACCGTCTATCCCCCTCTCGCAGGAAATCTTGCACACGCCGGCGCCTCTGTTGATCTAACCATTTTTTCACTCCACTTAGCGGGAGTCTCTTCAATTTTAGGGGCAATCAACTTCATTACCACTATTATTAATATAAAACCACCCGCAATCACGCAATACCAAACTCCGCTCTTCGTGTGGGCAGTTCTTGTAACCGCAGTCCTTCTCCTCCTGTCCCTTCCAGTTCTAGCTGCTGGTATTACAATGCTTCTAACAGATCGAAACCTTAACACAACCTTCTTTGACCCTGCTGGGGGAGGAGACCCAATCCTATATCAACACCTATTCTGAT------------------------
>Uropterygius_micropterus_haplotype_45_(COI)_gene
CTACTTAGTATTCGGTGCCTGAGCAGGCATGGTCGGAACAGCTCTTAGCCTGTTAATTCGGGCTGAGCTTAGCCAGCCAGGCGCACTGCTCGGAGACGACCAAATTTACAACGTTATCGTTACCGCACACGCCTTCGTAATAATCTTCTTTATAGTGATACCTTTAATAATTGGGGGATTCGGAAACTGATTGGTACCTCTTATAATTGGGGCCCCAGACATGGCCTTCCCACGAATAAATAATATGAGCTTCTGGCTCCTTCCCCCCTCTTTCCTGCTACTTTTAGCCTCCTCCGGCGTAGAGGCCGGTGCAGGGACGGGTTGAACCGTCTATCCCCCTCTCGCAGGAAATCTTGCACACGCCGGCGCCTCTGTTGATCTAACCATTTTTTCACTCCACTTAGCGGGAGTCTCTTCAATTTTAGGGGCAATCAACTTCATTACCACTATTATTAATATAAAACCACCCGCAATCACGCAATACCAAACTCCGCTCTTCGTGTGGGCAGTTCTTGTAACCGCAGTCCTTCTCCTCCTGTCCCTTCCAGTTCTAGCTGCTGGTATTACGATGCTTCTAACAGATCGAAACCTTAACACAACCTTCTTTGACCCTGCTGGGGGAGGAGACCCAATCCTATATCAACACCTATTCTGAT------------------------
>Uropterygius_micropterus_haplotype_46_(COI)_gene
CTACTTAGTATTCGGTGCCTGAGCAGGCATGGTCGGAACAGCCCTTAGCCTGTTAATTCGGGCTGAGCTTAGCCAGCCAGGCGCACTGCTCGGAGACGACCAAATTTACAATGTTATCGTTACCGCACACGCCTTCGTAATAATCTTCTTTATAGTGATACCTTTAATAATTGGGGGATTCGGAAACTGACTGGTACCTCTTATAATTGGGGCCCCAGACATGGCCTTCCCACGAATAAATAATATGAGCTTCTGGCTCCTTCCCCCCTCTTTCCTGCTACTTTTAGCCTCCTCCGGCGTAGAGGCCGGTGCAGGGACGGGTTGAACCGTCTATCCCCCTCTCGCAGGAAATCTTGCACACGCCGGCGCCTCTGTTGATCTAACCATTTTTTCACTCCACTTAGCGGGAGTCTCTTCAATTTTAGGGGCAATCAACTTCATTACCACTATTATTAATATAAAACCACCCGCAATCACGCAATACCAAACTCCGCTCTTCGTATGGGCAGTTCTTGTAACCGCAGTCCTTCTCCTCCTGTCCCTTCCAGTTCTAGCTGCTGGTATTACAATGCTTCTAACAGATCGAAACCTTAACACAACCTTCTTTGACCCTGCTGGGGGAGGAGACCCAATCCTATATCAACACCTATTCTGAT------------------------
>Uropterygius_micropterus_haplotype_47_(COI)_gene
CTACTTAGTATTCGGTGCCTGAGCAGGCATGGTCGGAACAGCTCTTAGCCTGTTAATTCGGGCTGAGCTTAGCCAGCCAGGCGCACTGCTCGGAGACGACCAAATTTACAACGTTATCGTTACCGCACACGCCTTCGTAATAATCTTCTTTATAGTGATACCTTTAATAATTGGGGGGTTCGGAAACTGACTGGTACCTCTTATAATTGGGGCCCCAGACATGGCCTTCCCACGAATAAATAATATGAGCTTCTGGCTCCTTCCCCCCTCTTTCCTGCTACTTTTAGCCTCCTCCGGCGTAGAGGCCGGTGCAGGGACGGGTTGAACCGTCTATCCCCCTCTCGCAGGAAATCTTGCACACGCCGGCGCCTCTGTCGATCTAACCATTTTTTCACTCCACTTAGCGGGAGTCTCTTCAATTTTAGGGGCAATCAACTTCATTACCACTATTATTAATATAAAACCACCCGCAATCACGCAATACCAAACTCCGCTCTTCGTGTGGGCAGTTCTTGTAACCGCAGTCCTTCTCCTCCTGTCCCTTCCAGTTCTAGCTGCTGGTATTACAATGCTTCTAACAGATCGAAACCTTAACACAACCTTCTTTGACCCTGCTGGGGGAGGAGACCCAATCCTATATCAACACCTATTCTGAT------------------------
>Uropterygius_micropterus_haplotype_48_(COI)_gene
CTACTTAGTATTCGGTGCCTGAGCAGGCATGGTCGGAACAGCTCTTAGCCTGTTAATTCGGGCTGAGCTTAGCCAGCCAGGCGCACTGCTCGGAGACGACCAAATTTACAACGTTATCGTTACCGCACACGCCTTCGTAATAATCTTCTTTATAGTGATACCTTTAATAATTGGGGGATTCGGAAACTGATTGGTACCTCTTATAATTGGGGCCCCAGACATGGCCTTCCCACGAATAAATAATATGAGCTTCTGGCTCCTTCCCCCCTCTTTCCTGCTACTTTTAGCCTCCTCCGGCGTAGAGGCCGGTGCAGGGACGGGTTGAACCGTCTATCCCCCTCTCGCAGGAAATCTTGCACACGCCGGCGCCTCTGTTGATCTAACCATTTTTTCACTCCACTTAGCGGGAGTCTCTTCAATTTTAGGGGCAATCAACTTCATTACCACTATTATTAATATAAAACCACCCGCAATCACGCAATACCAAACTCCGCTCTTCGTGTGGGCAGTTCTTGTAACCGCAGTCCTTCTCCTCCTGTCCCTTCCAGTTCTAGCTGCTGGTATTACAATGCTTCTAACAGATCGAAACCTTAACACAACCTTCTTTGACCCTGCTGGGGGAGGAGACCCAATCCTATATCAACACCTATTCTGAT------------------------
>Uropterygius_micropterus_haplotype_49_(COI)_gene
CTACTTAGTATTCGGTGCCTGAGCAGGCATGGTCGGAACAGCTCTTAGCCTGTTAATTCGGGCTGAGCTTAGCCAGCCAGGCGCACTGCTCGGAGACGACCAAATTTACAACGTTATCGTTACCGCACACGCCTTCGTAATAATCTTCTTTATAGTGATACCTTTAATAATTGGGGGATTCGGAAACTGACTGGTACCTCTTATAATTGGGGCCCCAGACATGGCCTTCCCACGAATAAATAATATGAGCTTCTGGCTCCTTCCCCCCTCTTTCCTGCTACTTTTAGCCTCCTCCGGCGTAGAGGCCGGTGCAGGGACGGGCTGAACCGTCTATCCCCCTCTCGCAGGAAATCTTGCACACGCCGGCGCCTCTGTTGATCTAACCATTTTTTCACTCCACTTAGCGGGAGTCTCTTCAATTTTAGGGGCAATCAACTTCATTACCACTATTATTAATATAAAACCACCCGCAATCACGCAATACCAAACTCCGCTCTTCGTGTGGGCAGTTCTTGTAACCGCAGTCCTTCTCCTCCTGTCCCTTCCAGTTCTAGCTGCTGGTATTACAATGCTTCTAACAGATCGAAACCTTAACACAACCTTCTTTGACCCTGCTGGGGGAGGAGACCCAATCCTATATCAACACCTATTCTGAT------------------------
>Uropterygius_micropterus_haplotype_50_(COI)_gene
CTACTTAGTATTCGGTGCCTGAGCAGGCATGGTCGGAACAGCTCTCAGCCTGTTAATTCGGGCTGAGCTTAGCCAGCCAGGCGCACTGCTCGGAGACGACCAAATTTACAACGTTATCGTTACCGCACACGCCTTCGTAATAATCTTCTTTATAGTGATACCTTTAATAATTGGGGGGTTCGGAAACTGACTGGTACCTCTTATAATTGGGGCCCCAGACATGGCCTTCCCACGAATAAACAATATGAGCTTCTGGCTCCTTCCTCCCTCTTTCCTGCTACTTTTAGCCTCCTCCGGCGTAGAGGCCGGTGCAGGGACGGGTTGAACCGTCTATCCCCCTCTCGCAGGAAATCTTGCACACGCCGGCGCCTCTGTTGATCTAACCATTTTTTCACTCCACTTAGCGGGAGTCTCTTCAATTTTAGGGGCAATCAACTTCATTACCACTATTATTAATATAAAACCACCCGCAATCACGCAATACCAAACTCCGCTCTTCGTGTGGGCAGTTCTTGTAACCGCAGTCCTTCTCCTCCTGTCCCTTCCAGTTCTAGCTGCTGGTATTACAATGCTTCTAACAGATCGAAACCTTAACACAACCTTCTTTGACCCTGCTGGGGGAGGAGACCCAATCCTATATCAACACCTATTCTGAT------------------------
>Uropterygius_micropterus_haplotype_51_(COI)_gene
CTACTTAGTATTCGGTGCCTGAGCAGGCATGGTCGGAACAGCTCTTAGCCTGTTAATCCGGGCTGAGCTTAGCCAGCCAGGCGCACTGCTCGGAGACGACCAAATTTACAACGTTATCGTTACCGCACACGCCTTCGTAATAATCTTCTTTATAGTGATACCTTTAATAATTGGGGGATTCGGAAACTGACTGGTACCTCTTATAATTGGGGCCCCAGACATGGCCTTCCCACGAATAAATAATATGAGCTTCTGGCTCCTTCCCCCCTCTTTCCTGCTACTTTTAGCCTCCTCCGGCGTAGAGGCCGGTGCAGGGACGGGTTGAACCGTCTATCCCCCTCTCGCAGGAAATCTTGCACACGCCGGCGCCTCTGTTGATCTAACCATTTTTTCACTCCACTTAGCGGGAGTCTCTTCAATTTTAGGGGCAATCAACTTCATTACCACTATTATTAATATAAAACCACCCGCAATCACGCAATACCAAACTCCGCTCTTCGTGTGGGCAGTTCTTGTAACCGCAGTCCTTCTCCTCCTGTCCCTTCCAGTTCTAGCTGCTGGTATTACAATGCTTCTAACAGATCGAAACCTTAACACAACCTTCTTTGACCCTGCTGGGGGAGGAGACCCAATCCTATATCAACACCTATTCTGAT------------------------
>Uropterygius_micropterus_haplotype_52_(COI)_gene
CTACTTAGTATTCGGTGCCTGGGCAGGCATGGTCGGAACAGCTCTCAGCCTGTTAATTCGGGCTGAGCTTAGCCAGCCAGGCGCACTGCTCGGAGACGACCAAATTTACAACGTTATCGTTACCGCACACGCCTTCGTAATAATCTTCTTTATAGTGATACCTTTAATAATTGGGGGATTCGGAAACTGACTGGTACCTCTTATAATTGGGGCCCCAGACATGGCCTTCCCACGAATAAATAATATAAGCTTCTGGCTCCTTCCCCCCTCTTTCCTGCTACTTTTAGCCTCCTCCGGCGTAGAGGCCGGTGCAGGGACGGGTTGAACCGTCTATCCCCCTCTCGCAGGAAATCTTGCACACGCCGGCGCCTCTGTTGATCTAACCATTTTTTCACTCCACTTAGCGGGAGTCTCTTCAATTTTAGGGGCAATCAACTTCATTACCACTATTATTAATATAAAACCACCCGCAATCACACAATACCAAACTCCGCTCTTCGTGTGGGCAGTTCTTGTAACCGCAGTCCTTCTCCTCCTGTCCCTTCCAGTTCTAGCTGCTGGTATTACAATGCTTCTAACAGATCGAAACCTTAACACAACCTTCTTTGACCCTGCTGGGGGAGGAGACCCAATCCTATATCAACACCTATTCTGAT------------------------
>Uropterygius_micropterus_haplotype_53_(COI)_gene
CTACTTAGTATTCGGTGCCTGAGCAGGCATGGTCGGAACAGCTCTTAGCCTGTTAATTCGGGCTGAGCTTAGCCAGCCAGGCGCACTGCTCGGAGACGACCAAATTTACAACGTTATCGTTACCGCACACGCCTTCGTAATAATCTTCTTTATAGTGATACCTTTAATAATTGGGGGATTCGGAAACTGATTGGTACCTCTTATAATTGGGGCCCCAGACATGGCCTTCCCACGAATAAATAATATGAGCTTCTGGCTCCTCCCCCCCTCTTTCCTGCTACTTTTAGCCTCCTCCGGCGTAGAGGCCGGTGCAGGGACGGGTTGAACCGTCTATCCCCCTCTCGCAGGAAATCTTGCACACGCCGGCGCCTCTGTTGATCTAACCATTTTTTCACTCCACTTAGCGGGAGTCTCTTCAATTTTAGGGGCAATCAACTTCATTACCACTATTATTAATATAAAACCACCCGCAATCACGCAATACCAAACTCCGCTCTTCGTGTGGGCAGTTCTTGTAACCGCAGTCCTTCTCCTCCTGTCCCTTCCAGTTCTAGCTGCTGGTATTACAATGCTTCTAACAGATCGAAACCTTAACACAACCTTCTTTGACCCTGCTGGGGGAGGAGACCCAATCCTATATCAACACCTATTCTGAT------------------------
>Uropterygius_micropterus_haplotype_54_(COI)_gene
CTACTTAGTATTCGGTGCCTGAGCAGGCATGGTCGGAACAGCTCTTAGCCTGTTAATTCGGGCTGAGCTTAGCCAGCCAGGCGCACTGCTCGGAGACGACCAAATCTACAACGTTATCGTTACCGCACACGCCTTCGTAATAATCTTCTTTATAGTGATACCTTTAATAATTGGGGGATTCGGAAACTGACTGGTACCTCTTATAATTGGGGCCCCAGACATGGCCTTCCCACGAATAAATAATATGAGCTTCTGGCTCCTTCCCCCCTCTTTCCTGCTACTTTTAGCCTCCTCCGGCGTAGAGGCCGGTGCAGGGACGGGTTGAACCGTCTATCCCCCTCTCGCAGGAAATCTTGCACACGCCGGCGCCTCTGTTGATCTAACCATTTTTTCACTCCACTTAGCGGGAGTCTCTTCAATTTTAGGGGCAATCAACTTCATTACCACTATTATTAATATAAAACCACCCGCAATCACGCAATACCAAACTCCGCTCTTCGTGTGGGCAGTTCTTGTAACCGCAGTCCTTCTCCTCCTATCCCTTCCAGTTCTAGCTGCTGGTATTACAATGCTTCTAACAGATCGAAACCTTAACACAACCTTCTTTGACCCTGCTGGGGGAGGAGACCCAATCCTATATCAACACCTATTCTGAT------------------------
>Uropterygius_micropterus_haplotype_55_(COI)_gene
CTATTTAGTATTCGGTGCCTGAGCAGGCATGGTCGGAACAGCTCTTAGCCTGTTAATTCGGGCTGAGCTTAGCCAGCCAGGCGCACTGCTCGGAGACGACCAAATTTACAACGTTATCGTTACCGCACACGCCTTCGTAATAATCTTCTTTATAGTGATACCTTTAATAATTGGGGGATTCGGAAACTGACTGGTACCTCTTATAATTGGGGCCCCAGACATGGCCTTCCCACGAATAAATAATATGAGCTTCTGGCTCCTTCCCCCCTCTTTCCTGCTACTTTTAGCCTCCTCCGGCGTAGAGGCCGGTGCAGGGACGGGTTGAACCGTCTATCCCCCTCTCGCAGGAAATCTTGCACACGCCGGCGCCTCTGTTGATCTAACCATTTTTTCACTCCATTTAGCGGGAGTCTCTTCAATTTTAGGGGCAATCAACTTCATTACCACTATTATTAATATAAAACCACCCGCAATCACGCAATACCAAACTCCGCTCTTCGTGTGGGCAGTTCTTGTAACCGCAGTCCTTCTCCTCCTGTCCCTTCCAGTTCTAGCTGCTGGTATTACAATGCTTCTAACAGATCGAAACCTTAACACAACCTTCTTTGACCCTGCTGGGGGAGGAGACCCAATCCTATATCAACACCTATTCTGAT------------------------
>Uropterygius_micropterus_haplotype_56_(COI)_gene
CTACTTAGTATTCGGTGCCTGAGCAGGCATGGTCGGAACAGCTCTTAGCCTGTTAATTCGGGCTGAGCTTAGCCAGCCAGGCGCACTGCTCGGAGACGACCAAATTTACAACGTTATCGTTACCGCACACGCCTTCGTAATAATCTTCTTTATAGTGATACCTTTAATAATTGGGGGATTCGGAAACTGACTGGTACCACTTATAATTGGGGCCCCAGACATGGCCTTCCCACGAATAAATAATATGAGCTTCTGGCTCCTTCCCCCCTCTTTCCTGCTACTTTTAGCCTCCTCCGGCGTAGAGGCCGGTGCAGGGACGGGTTGAACCGTCTATCCCCCTCTCGCAGGAAATCTTGCACACGCCGGCGCCTCTGTTGATCTAACCATTTTTTCACTCCACTTAGCGGGAGTCTCTTCAATTTTAGGGGCAATCAACTTCATTACCACTATTATTAATATAAAACCACCCGCAATCACGCAATACCAAACTCCACTCTTCGTGTGGGCAGTTCTTGTAACCGCAGTCCTTCTCCTCCTGTCCCTTCCAGTTCTAGCTGCTGGTATTACAATGCTTCTAACAGATCGAAACCTTAACACAACCTTCTTTGACCCTGCTGGGGGAGGAGACCCAATCCTATATCAACACCTATTCTGAT------------------------
>Uropterygius_micropterus_haplotype_57_(COI)_gene
CTACTTAGTATTCGGTGCCTGAGCAGGCATGGTCGGAACAGCTCTTAGCCTGTTAATTCGGGCTGAGCTTAGCCAGCCAGGCGCACTGCTCGGAGACGACCAAATTTACAACGTTATCGTTACCGCACATGCCTTCGTAATAATCTTCTTTATAGTGATACCTTTAATAATTGGGGGGTTCGGAAACTGACTGGTACCTCTTATAATTGGGGCCCCAGACATGGCCTTCCCACGAATAAATAATATGAGCTTCTGGCTCCTTCCCCCCTCTTTCCTGCTACTTTTAGCCTCCTCCGGCGTAGAGGCCGGTGCAGGGACGGGCTGAACCGTCTATCCCCCTCTCGCAGGAAATCTTGCACACGCCGGCGCCTCTGTTGATCTAACCATTTTTTCACTCCACTTAGCGGGAGTCTCTTCAATTTTAGGGGCAATCAACTTCATTACCACTATTATTAATATAAAACCACCCGCAATCACGCAATACCAAACTCCGCTCTTCGTGTGGGCAGTTCTTGTAACCGCAGTCCTTCTCCTCCTGTCCCTTCCAGTTCTAGCTGCTGGTATTACAATGCTTCTAACAGATCGAAACCTTAACACAACCTTCTTTGACCCTGCTGGGGGAGGAGACCCAATCCTATATCAACACCTATTCTGAT------------------------
>Uropterygius_micropterus_haplotype_58_(COI)_gene
CTACTTAGTATTCGGTGCCTGAGCAGGCATGGTCGGAACAGCTCTTAGCCTGTTAATTCGGGCTGAGCTTAGCCAGCCAGGCGCACTGCTCGGGGATGACCAAATTTACAACGTTATCGTTACCGCACACGCCTTCGTAATAATCTTCTTTATAGTAATACCTTTAATAATTGGGGGATTCGGAAACTGACTGGTACCTCTTATAATTGGGGCCCCAGACATGGCCTTCCCACGAATAAATAATATGAGCTTCTGGCTCCTTCCCCCCTCTTTCCTGCTACTTTTAGCCTCCTCCGGCGTAGAGGCCGGTGCAGGGACGGGTTGAACCGTCTATCCCCCTCTCGCAGGAAATCTTGCACACGCCGGCGCCTCTGTTGATCTAACCATTTTTTCACTCCACTTAGCGGGAGTCTCTTCAATTTTAGGGGCAATCAACTTCATTACCACTATTATTAATATAAAACCACCCGCAATCACGCAATACCAAACTCCGCTCTTCGTGTGGGCAGTTCTTGTAACCGCAGTCCTTCTCCTCCTGTCCCTTCCAGTTCTAGCTGCTGGTATTACAATGCTTCTAACAGATCGAAACCTTAACACAACCTTCTTTGACCCTGCTGGGGGAGGAGACCCAATCCTATATCAACACCTATTCTGAT------------------------
>Uropterygius_micropterus_haplotype_59_(COI)_gene
CTACTTAGTATTCGGTGCCTGAGCAGGCATGGTCGGAACAGCTCTTAGCCTGTTAATTCGGGCTGAGCTTAGCCAGCCAGGCGCACTGCTCGGAGACGACCAAATTTACAACGTTATCGTTACCGCACACGCCTTCGTAATAATCTTCTTTATAGTGATACCTTTAATAATTGGGGGGTTCGGAAACTGACTGGTACCTCTTATAATTGGGGCCCCAGACATGGCCTTCCCACGAATAAATAATATGAGCTTCTGGCTCCTTCCCCCCTCTTTCCTGCTACTTTTAGCCTCCTCCGGCGTAGAGGCCGGTGCAGGGACGGGCTGAACCGTCTATCCCCCTCTCGCAGGAAATCTTGCACACGCCGGCGCCTCTGTTGATCTAACCATTTTTTCACTCCACTTAGCGGGAGTCTCTTCAATTTTAGGGGCAATCAACTTCATTACCACTATTATTAATATAAAACCACCCGCAATCACGCAATACCAAACTCCGCTCTTCGTGTGGGCAGTTCTTGTAACCGCAGTCCTTCTCCTCCTGTCCCTTCCAGTTCTAGCTGCTGGTATTACAATGCTTCTAACAGATCGAAACCTTAACACAACCTTCTTTGACCCTGCTGGGGGAGGAGACCCAATCCTATATCAACACCTATTCTGAT------------------------
>Uropterygius_micropterus_haplotype_60_(COI)_gene
CTACTTAGTATTCGGTGCCTGAGCAGGCATGGTCGGAACAGCTCTTAGCCTGTTAATTCGGGCTGAGCTTAGCCAGCCAGGCGCACTGCTCGGAGACGACCAAATTTACAACGTTATCGTTACCGCACACGCCTTCGTAATAATCTTCTTTATAGTGATACCTTTAATAATTGGGGGATTCGGAAACTGACTGGTGCCTCTTATAATTGGGGCCCCAGACATGGCCTTCCCACGAATAAATAATATGAGCTTCTGGCTCCTTCCCCCCTCTTTCCTGCTACTTTTAGCCTCCTCCGGCGTAGAGGCCGGTGCAGGGACGGGTTGAACCGTCTATCCCCCTCTCGCAGGAAATCTTGCACACGCCGGCGCCTCTGTTGATCTAACCATTTTTTCACTCCACTTAGCGGGAGTCTCTTCAATTTTAGGGGCAATCAACTTCATTACCACTATTATTAATATAAAACCACCCGCAATCACGCAATACCAAACTCCGCTATTCGTGTGGGCAGTTCTTGTAACCGCAGTCCTTCTCCTCCTGTCCCTTCCAGTTCTAGCTGCTGGTATTACAATGCTTCTAACAGATCGAAACCTTAACACAACCTTCTTTGACCCTGCTGGGGGAGGAGACCCAATCCTATATCAACACCTATTCTGAT------------------------
>Uropterygius_micropterus_haplotype_61_(COI)_gene
CTACTTAGTATTCGGTGCCTGAGCAGGCATGGTCGGAACAGCTCTTAGCCTGTTAATTCGGGCTGAGCTTAGCCAGCCAGGCGCACTGCTCGGAGACGACCAAATTTACAACGTTATCGTTACCGCACACGCCTTCGTAATAATCTTCTTTATAGTGATACCTTTAATAATTGGGGGATTCGGAAACTGACTGGTACCTCTTATAATTGGGGCCCCAGACATGGCCTTCCCACGAATAAATAATATGAGCTTCTGGCTCCTTCCCCCCTCTTTCCTGCTACTTTTAGCCTCCTCCGGCGTAGAGGCCGGTGCAGGGACGGGTTGAACCGTCTATCCCCCTCTCGCAGGAAATCTTGCACACGCCGGCGCCTCTGTTGATCTAACCATTTTTTCACTCCACTTAGCGGGAGTCTCTTCAATTTTAGGGGCAATCAACTTCATTACCACTATTATTAATATAAAACCACCCGCAATCACGCAATACCAAACCCCGCTCTTCGTGTGGGCAGTTCTTGTAACCGCAGTCCTTCTCCTCCTATCCCTTCCAGTTCTAGCTGCTGGTATTACAATGCTTCTAACAGATCGAAACCTTAACACAACCTTCTTTGACCCTGCTGGGGGAGGAGACCCAATCCTATATCAACACCTATTCTGAT------------------------
>Uropterygius_micropterus_haplotype_62_(COI)_gene
CTACTTAGTATTCGGTGCCTGAGCAGGCATGGTCGGAACAGCTCTTAGCCTGTTAATTCGGGCTGAGCTTAGCCAGCCAGGCGCACTGCTCGGAGACGACCAAATTTACAACGTTATCGTTACCGCACACGCCTTCGTAATAATCTTCTTTATAGTGATACCTTTAATAATTGGGGGATTCGGAAACTGACTGGTACCTCTTATAATTGGGGCCCCAGACATGGCCTTCCCACGAATAAATAATATGAGCTTCTGGCTCCTTCCCCCCTCTTTCCTGCTACTTTTAGCCTCCTCCGGCGTAGAGGCCGGTGCAGGGACAGGTTGAACCGTCTATCCCCCTCTCGCAGGAAATCTTGCACACGCCGGCGCCTCTGTTGATCTAACCATTTTTTCACTCCACTTAGCGGGAGTCTCTTCAATTTTAGGGGCAATCAACTTCATTACCACTATTATTAATATAAAACCACCCGCAATCACGCAATACCAAACTCCGCTCTTCGTGTGGGCAGTTCTTGTAACCGCAGTCCTTCTCCTCCTGTCCCTTCCAGTTCTAGCTGCTGGTATTACAATGCTTCTAACAGATCGAAACCTTAACACAACCTTCTTTGACCCTGCTGGGGGAGGAGACCCAATCCTATATCAACACCTATTCTGAT------------------------
>Uropterygius_micropterus_haplotype_63_(COI)_gene
CTACTTAGTATTCGGTGCCTGAGCAGGCATGGTCGGAACAGCTCTTAGCCTGTTAATTCGGGCTGAGCTTAGCCAGCCAGGCGCACTGCTCGGAGACGACCAAATTTACAACGTTATCGTTACCGCACACGCCTTCGTAATAATCTTCTTTATAGTGATACCTTTAATAATTGGGGGATTCGGAAACTGACTGGTACCTCTTATAATTGGGGCCCCAGACATGGCCTTCCCACGAATAAATAATATGAGCTTCTGGCTCCTTCCCCCCTCTTTCCTGCTACTTTTAGCCTCCTCCGGCGTAGAGGCCGGTGCAGGGACGGGTTGAACCGTCTATCCCCCTCTCGCAGGGAATCTTGCACATGCCGGCGCCTCTGTTGATCTAACCATTTTTTCACTCCACTTAGCGGGAGTCTCTTCAATTTTAGGGGCAATCAACTTCATTACCACTATTATTAATATAAAACCACCCGCAATCACGCAATACCAAACTCCGCTCTTCGTGTGGGCAGTTCTTGTAACCGCAGTCCTTCTCCTCCTGTCCCTTCCAGTTCTAGCTGCTGGTATTACAATGCTTCTAACAGATCGAAACCTTAACACAACCTTCTTTGACCCTGCTGGGGGAGGAGACCCAATCCTATATCAACACCTATTCTGAT------------------------
>Uropterygius_micropterus_haplotype_64_(COI)_gene
CTACTTAGTATTCGGTGCCTGAGCAGGCATGGTCGGAACAGCTCTTAGCCTGTTAATTCGGGCTGAGCTTAGCCAGCCAGGCGCACTGCTCGGAGACGACCAAATTTACAACGTTATCGTTACCGCACACGCCTTCGTAATAATCTTCTTTATAGTGATACCTTTAATAATTGGGGGATTCGGAAACTGACTGGTACCTCTTATAATTGGGGCCCCAGACATGGCCTTCCCACGAATAAATAATATGAGCTTCTGGCTCCTTCCCCCCTCTTTCCTGCTACTTTTAGCCTCCTCCGGCGTAGAGGCCGGTGCAGGGACGGGTTGAACCGTCTATCCCCCTCTCGCAGGAAATCTTGCACACGCCGGCGCCTCTGTAGATCTAACCATTTTTTCACTCCACTTAGCGGGGGTCTCTTCAATTTTAGGGGCAATCAACTTCATTACCACTATTATTAATATAAAACCACCCGCAATCACGCAATACCAAACTCCGCTCTTCGTGTGGGCAGTTCTTGTAACCGCAGTCCTTCTCCTCCTGTCCCTTCCAGTTCTAGCTGCTGGTATTACAATGCTTCTAACAGATCGAAACCTTAACACAACCTTCTTTGACCCTGCTGGGGGAGGAGACCCAATCCTATATCAACACCTATTCTGAT------------------------
>Uropterygius_micropterus_haplotype_65_(COI)_gene
CTACTTAGTATTCGGTGCCTGAGCAGGCATGGTCGGAACAGCTCTTAGCCTGTTAATTCGGGCTGAGCTTAGCCAACCAGGCGCACTGCTCGGAGACGACCAAATTTACAACGTTATCGTTACCGCACACGCCTTCGTAATAATCTTCTTTATAGTGATACCTTTAATAATTGGGGGATTCGGAAACTGACTGGTACCTCTTATAATTGGGGCCCCAGACATGGCCTTCCCACGAATAAATAATATGAGCTTCTGGCTCCTTCCCCCCTCTTTCCTGCTACTTTTAGCCTCCTCCGGCGTAGAGGCCGGTGCAGGGACGGGTTGAACCGTCTATCCCCCTCTCGCAGGAAACCTTGCACACGCCGGCGCCTCTGTTGATCTAACCATTTTTTCACTCCACTTAGCGGGAGTCTCTTCAATTTTAGGGGCAATCAACTTCATTACCACTATTATTAATATAAAACCACCCGCAATCACGCAATACCAAACTCCGCTCTTCGTGTGGGCAGTTCTTGTAACCGCAGTCCTTCTCCTCCTGTCCCTTCCAGTTCTAGCTGCTGGTATTACAATGCTTCTAACAGATCGAAACCTTAACACAACCTTCTTTGACCCTGCTGGGGGAGGAGACCCAATCCTATATCAACACCTATTCTGAT------------------------
>Uropterygius_micropterus_haplotype_66_(COI)_gene
CTACTTAGTATTCGGTGCCTGAGCAGGCATGGTCGGAACAGCTCTTAGCCTGTTAATTCGGGCTGAGCTTAGCCAGCCAGGCGCACTGCTCGGAGACGACCAAATTTACAACGTTATCGTTACCGCACACGCCTTCGTAATAATCTTCTTTATAATGATACCTTTAATAATTGGGGGATTCGGAAACTGACTGGTACCTCTTATAATTGGGGCCCCAGACATGGCCTTCCCACGAATAAATAATATGAGCTTCTGGCTCCTTCCCCCCTCTTTCCTGCTACTTTTAGCCTCCTCCGGCGTAGAGGCCGGTGCAGGGACGGGTTGAACCGTCTATCCCCCTCTCGCAGGAAATCTTGCACACGCCGGCGCCTCTGTTGATCTAACCATTTTTTCACTCCACTTAGCGGGAGTCTCTTCAATTTTAGGGGCAATCAACTTCATTACCACTATTATTAATATAAAACCACCCGCAATCACGCAATACCAAACTCCGCTCTTCGTGTGGGCAGTTCTTGTAACCGCAGTCCTTCTCCTCCTGTCCCTTCCAGTTCTAGCTGCTGGTATTACAATGCTTCTAACAGATCGAAACCTTAACACAACCTTCTTTGACCCTGCTGGGGGAGGAGACCCAATCCTATATCAACACCTATTCTGAT------------------------
>Uropterygius_micropterus_haplotype_67_(COI)_gene
CTACTTAGTATTCGGTGCCTGAGCAGGCATGGTCGGAACAGCTCTTAGCCTGTTAATTCGGGCTGAGCTTAGCCAGCCAGGCGCACTGCTCGGAGACGACCAAATTTACAACGTTATCGTTACCGCACACGCCTTCGTAATAATCTTCTTTATAGTGATACCTTTAATAATTGGGGGATTCGGAAACTGACTGGTACCTCTTATAATTGGGGCCCCAGACATGGCCTTCCCACGAATAAATAATATGAGCTTCTGGCTCCTTCCCCCCTCTTTCCTGCTACTTTTAGCCTCCTCCGGCGTAGAGGCCGGTGCAGGGACGGGTTGAACCGTCTATCCTCCTCTCGCAGGAAATCTTGCACACGCCGGCGCCTCTGTTGATCTAACCATTTTTTCACTCCACTTAGCGGGAGTCTCTTCAATTTTAGGGGCAATCAACTTCATTACCACTATTATTAATATAAAACCACCCGCAATCACGCAATACCAAACTCCGCTCTTCGTGTGGGCAGTTCTTGTAACCGCAGTCCTTCTCCTCCTGTCCCTTCCAGTTCTAGCTGCTGGTATTACAATGCTTCTAACAGATCGAAACCTTAACACAACCTTCTTTGACCCTGCTGGGGGAGGAGACCCAATCCTATATCAACACCTATTCTGAT------------------------
>Uropterygius_micropterus_haplotype_68_(COI)_gene
CTACTTAGTATTCGGTGCCTGAGCAGGCATGGTCGGAACAGCTCTTAGCCTGTTAATTCGGGCTGAGCTTAGCCAGCCAGGCGCACTGCTCGGAGACGACCAAATTTACAACGTTATCGTTACCGCACACGCCTTCGTAATAATCTTCTTTATAGTGATACCTTTAATAATTGGGGGATTCGGAAACTGACTGGTACCTCTTATAATTGGGGCCCCAGACATGGCCTTCCCACGAATAAATAATATGAGCTTCTGGCTCCTTCCCCCCTCTTTCCTGCTACTTTTAGCCTCCTCCGGCGTAGAGGCCGGTGCAGGGACGGGTTGAACCGTCTATCCCCCTCTCGCAGGAAATCTTGCACACGCCGGCGCCTCTGTGGATCTAACCATTTTTTCACTCCACTTAGCGGGAGTCTCTTCAATTTTAGGGGCAATCAACTTCATTACCACTATTATTAATATAAAACCACCCGCAATCACGCAATACCAAACTCCGCTCTTCGTGTGGGCAGTTCTTGTAACCGCAGTCCTTCTCCTCCTGTCCCTTCCAGTTCTAGCTGCTGGTATTACAATGCTTCTAACAGATCGAAACCTTAACACAACCTTCTTTGACCCTGCTGGGGGAGGAGACCCAATCCTATATCAACACCTATTCTGAT------------------------
>Uropterygius_micropterus_haplotype_69_(COI)_gene
CTACTTAGTATTCGGTGCCTGAGCAGGCATGGTCGGAACAGCTCTTAGCCTGTTAATTCGGGCTGAGCTTAGCCAGCCAGGCGCACTGCTCGGAGACGACCAAATTTACAACGTTATCGTTACCGCACACGCCTTCGTAATAATCTTCTTTATAGTGATACCTTTAATAATTGGGGGATTCGGAAACTGACTGGTACCTCTTATAATTGGGGCCCCAGACATGGCCTTCCCACGAATAAATAATATGAGCTTCTGGCTCCTTCCCCCCTCTTTCCTGCTACTTTTAGCCTCCTCCGGCGTAGAGGCCGGTGCAGGGACGGGTTGAACCGTCTATCCCCCTCTCGCAGGAAATCTTGCACACGCCGGCGCCTCTGTTGATCTAACCATTTTTTCACTCCATTTAGCGGGAGTCTCTTCAATTTTAGGGGCAATCAACTTCATTACCACTATTATTAATATAAAACCACCCGCAATCACGCAATATCAAACTCCGCTCTTCGTGTGGGCAGTTCTTGTAACCGCAGTCCTTCTCCTCCTGTCCCTTCCAGTTCTAGCTGCTGGTATTACAATGCTTCTAACAGATCGAAACCTTAACACAACCTTCTTTGACCCTGCTGGGGGAGGAGACCCAATCCTATATCAACACCTATTCTGAT------------------------
>Uropterygius_micropterus_haplotype_70_(COI)_gene
CTACTTAGTATTCGGTGCCTGAGCAGGCATGGTCGGAACAGCTCTTAGCCTGTTAATTCGGGCTGAGCTTAGCCAGCCAGGCGCACTGCTCGGAGACGACCAAATTTACAACGTTATCGTTACCGCACACGCCTTCGTAATAATCTTCTTTATAGTGATACCTTTAATAATTGGGGGATTCGGAAACTGACTGGTACCTCTTATAATTGGGGCCCCAGACATGGCCTTCCCACGAATAAATAATATGAGCTTCTGGCTCCTTCCCCCCTCTTTCCTGCTACTTTTAGCCTCCTCCGGCGTAGAGGCCGGTGCAGGAACGGGTTGAACCGTCTATCCCCCTCTCGCAGGAAATCTTGCACACGCCGGCGCCTCTGTTGATCTAACCATTTTTTCACTCCACTTAGCGGGAGTCTCTTCAATTTTAGGGGCAATCAACTTCATTACCACTATTATTAATATAAAACCACCCGCAATCACGCAATACCAAACTCCGCTCTTCGTGTGGGCAGTTCTTGTAACCGCAGTCCTTCTCCTCCTGTCCCTTCCAGTTCTAGCTGCTGGTATTACAATGCTTCTAACAGATCGAAACCTTAACACAACCTTCTTTGACCCTGCTGGGGGAGGAGACCCAATCCTATATCAACACCTATTCTGAT------------------------
>Uropterygius_micropterus_haplotype_71_(COI)_gene
CTACTTAGTATTCGGTGCCTGAGCAGGCATGGTCGGAACAGCTCTTAGCCTGTTAATTCGGGCTGAGCTTAGCCAGCCAGGCGCACTGCTCGGAGACGACCAAATTTACAACGTTATCGTTACCGCACACGCCTTCGTAATAATCTTCTTTATAGTGATACCTTTAATAATTGGGGGATTCGGAAACTGACTGGTACCTCTTATAATTGGGGCCCCAGACATGGCCTTCCCACGAATAAATAATATGAGCTTCTGGCTCCTTCCCCCCTCTTTCCTGCTACTTTTAGCCTCCTCCGGCGTAGAGGCCGGTGCAGGGACGGGTTGAACCGTCTATCCTCCTCTCGCAGGGAATCTTGCACACGCCGGCGCCTCTGTTGATCTAACCATTTTTTCACTCCACTTAGCGGGAGTCTCTTCAATTTTAGGGGCAATCAACTTCATTACCACTATTATTAATATAAAACCACCCGCAATCACGCAATACCAAACTCCGCTCTTCGTGTGGGCAGTTCTTGTAACCGCAGTCCTTCTCCTCCTGTCCCTTCCAGTTCTAGCTGCTGGTATTACAATGCTTCTAACAGATCGAAACCTTAACACAACCTTCTTTGACCCTGCTGGGGGAGGAGACCCAATCCTATATCAACACCTATTCTGAT------------------------
>Uropterygius_micropterus_haplotype_72_(COI)_gene
CTACTTAGTATTCGGTGCCTGAGCAGGCATGGTCGGAACAGCTCTTAGCCTGTTAATTCGGGCCGAGCTTAGCCAGCCAGGCGCACTGCTCGGAGACGACCAAATTTACAACGTTATCGTTACCGCACACGCCTTCGTAATAATCTTCTTTATAGTGATACCTTTAATAATTGGGGGGTTCGGAAACTGACTGGTACCTCTTATAATTGGGGCCCCAGACATAGCCTTCCCACGAATAAATAATATGAGCTTCTGGCTCCTTCCCCCCTCTTTCCTGCTACTTTTAGCCTCCTCCGGCGTAGAGGCCGGTGCAGGGACGGGTTGAACCGTCTATCCCCCTCTCGCAGGAAATCTTGCACACGCCGGCGCCTCTGTTGATCTAACCATTTTTTCACTCCACTTAGCGGGAGTCTCTTCAATTTTAGGGGCAATCAACTTCATTACCACTATTATTAATATAAAACCACCCGCAATCACGCAATACCAAACTCCGCTCTTCGTGTGGGCAGTTCTTGTAACCGCAGTCCTTCTCCTCCTGTCCCTTCCAGTTCTAGCTGCTGGTATTACAATGCTTCTAACAGATCGAAACCTTAACACAACCTTCTTTGACCCTGCTGGGGGAGGAGACCCAATCCTATATCAACACCTATTCTGAT------------------------
>Uropterygius_micropterus_haplotype_73_(COI)_gene
CTACTTAGTATTCGGTGCCTGAGCAGGCATGGTCGGAACAGCTCTTAGCCTGTTAATTCGGGCTGAGCTTAGCCAGCCAGGCGCACTGCTCGGAGACGACCAAATTTACAACGTTATCGTTACCGCACACGCCTTCGTAATAATCTTCTTTATAGTGATACCTTTAATAATTGGGGGATTCGGAAACTGACTGGTACCTCTTATAATTGGGGCCCCAGACATGGCCTTCCCACGAATAAATAATATAAGCTTCTGGCTCCTTCCCCCCTCTTTCCTGCTACTTTTAGCCTCCTCCGGCGTAGAGGCCGGTGCAGGGACGGGTTGAACCGTCTATCCCCCTCTCGCAGGAAATCTTGCACACGCCGGCGCCTCTGTTGATCTAACCATTTTTTCACTCCACTTAGCGGGAGTCTCTTCAATTTTAGGGGCAATCAACTTCATTACCACTATTATTAATATAAAACCACCCGCAATCACGCAATACCAAACTCCGCTCTTCGTGTGGGCAGTTCTTGTAACCGCAGTCCTTCTCCTCCTATCCCTTCCAGTTCTAGCTGCTGGTATTACAATGCTTCTAACAGATCGAAACCTTAACACAACCTTCTTTGACCCTGCTGGGGGAGGAGACCCAATCCTATATCAACACCTATTCTGAT------------------------
>Uropterygius_micropterus_haplotype_01_cytochrome_b_(cytb)_gene
TAGTGGATCTCCCAACCCCATCTAACATCTCAGCCATATGAAACTTCGGATCTCTCCTTGGTCTCTGCCTAATCACCCAAATCCTAACAGGCCTCTTCCTGGCCATACACTATACCTCAGATATCTCAACCGCTTTCTCCTCCGTTGCCCACATCTGCCGAGACGTAAACTATGGGTGACTAATCCGAAACCTTCACGCCAACGGCGCATCTTTTTTCTTCATTTGCCTATATATGCATATCGCACGAGGCCTGTACTACGGTTCATACCTCTATAAAGAAACCTGAAATATTGGAGTCATCCTTTTCCTCCTAGTGATAATAACAGCATTCGTAGGTTACGTATTACCCTGGGGCCAAATATCCTTCTGAGGCGCGACAGTCATCACCAACCTGCTATCAGCAGTCCCATATGTGGGCAACACCCTTGTTCAATGAATTTGGGGCGGATTTTCGGTAGATAATGCCACCCTCACACGTTTCTTTGCCTTCCACTTTTTACTACCCTTCGTAGTCCTCGCCGCAACCCTCCTTCACCTGCTCTTCCTACACGAAACCGGGTCAAATAACCCCGCAGGCCTGAATTCCGATGCAGACAAAATCCCCTTTCACCCATACTTTTCATACAAAGATCTCCTTGGATTCATTATCATACTTACAGCTCTTACTGCCTTGGCCCTC
>Uropterygius_micropterus_haplotype_02_cytochrome_b_(cytb)_gene
TAGTGGATCTCCCAACCCCATCTAACATCTCAGCCATATGAAACTTCGGATCTCTCCTTGGTCTCTGCCTAATCACTCAAATCCTAACAGGCCTCTTCCTGGCCATACACTATACCTCAGATATCTCAACCGCTTTCTCCTCCGTTGCCCACATCTGCCGAGACGTAAACTATGGGTGACTGATCCGAAACCTTCACGCCAACGGCGCATCTTTTTTCTTCATTTGCCTATATATGCATATCGCACGAGGCCTGTACTACGGTTCATACCTCTATAAAGAAACCTGAAATATTGGGGTCATCCTTTTCCTCCTAGTGATAATAACAGCATTCGTAGGTTACGTATTGCCCTGGGGCCAAATATCCTTCTGGGGCGCGACAGTCATCACCAACCTGCTATCAGCAGTCCCATATGTGGGCAACACCCTTGTTCAATGAATTTGGGGCGGATTTTCGGTAGATAACGCCACCCTCACACGTTTCTTTGCCTTCCACTTTTTACTACCCTTCGTAGTCCTCGCCGCAACCCTCCTTCACCTGCTCTTCCTACACGAAACCGGGTCAAATAACCCCGCAGGCCTGAATTCCGATGCAGACAAAATCCCCTTTCACCCATACTTTTCATACAAAGACCTCCTTGGATTCATTATCATACTTACAGCTCTTACTGCCTTGGCCCTC
>Uropterygius_micropterus_haplotype_03_cytochrome_b_(cytb)_gene
TAGTGGATCTCCCAACCCCATCTAACATCTCAGCCATATGAAACTTCGGATCTCTCCTTGGTCTCTGCCTAATCACCCAAATCCTAACAGGCCTCTTCCTGGCCATACACTACACCTCAGATATCTCAACCGCTTTCTCCTCCGTTGCCCACATCTGCCGAGACGTAAACTATGGGTGATTAATCCGAAACCTTCACGCCAACGGCGCATCTTTTTTCTTCATTTGCCTATATATGCATATCGCACGAGGCCTGTACTACGGTTCATACCTCTATAAAGAAACCTGAAATATTGGAGTCATCCTTTTCCTCCTAGTGATAATAACAGCATTCGTAGGTTACGTATTGCCCTGGGGCCAAATATCCTTCTGAGGCGCGACAGTCATCACCAACCTGCTATCAGCAGTCCCATATGTGGGCAACACCCTTGTTCAATGAATTTGAGGCGGATTTTCGGTAGATAACGCCACCCTCACACGTTTCTTTGCCTTCCACTTTTTACTACCCTTCGTAGTCCTCGCCGCAACCCTCCTTCACCTGCTCTTCCTACACGAAACCGGGTCAAATAACCCCGCAGGCCTGAATTCCGATGCAGACAAAATCCCCTTTCACCCATACTTTTCATACAAAGACCTCCTTGGATTCATTATCATACTTACAGCTCTTACTGCCTTGGCCCTC
>Uropterygius_micropterus_haplotype_04_cytochrome_b_(cytb)_gene
TAGTGGATCTCCCAACCCCATCTAACATCTCAGCCATATGAAACTTCGGATCTCTTCTTGGTCTCTGCCTAATCACTCAAATCCTAACAGGCCTCTTCCTAGCCATACACTATACCTCAGATATCTCAACCGCTTTCTCCTCCGTTGCCCACATCTGTCGAGACGTAAACTATGGGTGACTAATCCGAAACCTTCACGCCAACGGCGCATCTTTTTTCTTCATTTGCCTATATATGCATATCGCACGAGGCCTGTACTACGGTTCATACCTCTATAAAGAAACCTGAAATATTGGGGTCATCCTTTTCCTCCTAGTGATAATAACAGCATTCGTAGGTTACGTATTGCCCTGGGGCCAAATATCCTTCTGAGGCGCGACAGTCATCACCAACCTGCTATCAGCAGTCCCATATGTGGGCAACACCCTTGTTCAATGAATTTGGGGCGGATTTTCAGTAGATAACGCCACCCTCACACGTTTCTTTGCCTTCCACTTTTTACTACCCTTCGTAGTCCTCGCCGCAACCCTCCTTCACCTGCTCTTCCTACACGAAACCGGGTCAAATAACCCCGCAGGCCTGAATTCCGATGCAGACAAAATCCCCTTTCACCCATACTTTTCATACAAAGACCTCCTTGGATTCATTATCATACTTACAGCTCTTGCTGCCTTGGCCCTC
>Uropterygius_micropterus_haplotype_05_cytochrome_b_(cytb)_gene
TAGTGGATCTCCCAACCCCATCTAACATCTCAGCCATATGAAACTTCGGATCTCTCCTTGGTCTCTGCCTAATCACTCAAATCCTAACAGGCCTCTTCCTGGCCATACACTATACCTCAGATATCTCAACCGCTTTCTCCTCCGTTGCCCACATCTGCCGAGACGTAAACTATGGGTGACTAATCCGAAACCTTCACGCCAACGGCGCATCTTTTTTCTTCATTTGCCTATATATGCATATCGCACGAGGCCTGTACTACGGTTCATACCTCTATAAAGAAACCTGAAATATTGGGGTCATCCTTTTCCTCCTAGTGATAATAACAGCATTCGTAGGTTACGTATTGCCCTGGGGCCAAATATCCTTCTGAGGCGCGACAGTCATCACCAACCTGCTATCAGCAGTCCCATATGTGGGCAACACCCTTGTTCAATGAATTTGGGGCGGATTTTCGGTAGATAACGCCACCCTCACACGTTTCTTTGCCTTCCACTTTTTACTACCCTTCGTAGTCCTCGCCGCAACCCTCCTTCACCTGCTCTTCCTACACGAAACCGGGTCAAATAACCCCGCAGGCCTGAATTCCGATGCAGACAAAATCCCCTTTCACCCATACTTTTCGTACAAAGACCTCCTTGGATTCATTATCATACTTACAGCTCTTACTGCCTTGGCCCTC
>Uropterygius_micropterus_haplotype_06_cytochrome_b_(cytb)_gene
TAGTGGATCTCCCAACCCCATCTAACATCTCAGCCATATGAAACTTCGGATCTCTCCTTGGTCTCTGCCTAATCACTCAAATCCTAACAGGCCTCTTCCTGGCCATACACTATACCTCAGATATCTCAACCGCTTTCTCCTCCGTTGCCCACATCTGCCGAGACGTAAACTATGGGTGACTAATCCGAAACCTTCACGCCAACGGCGCATCTTTTTTCTTCATTTGCCTATATATGCATATCGCACGAGGCCTGTACTACGGTTCATACCTCTATAAAGAAACCTGAAATATTGGGGTCATCCTTTTCCTCCTAGTGATAATAACAGCATTCGTAGGTTACGTATTGCCCTGGGGCCAAATATCCTTCTGAGGCGCGACAGTCATCACCAACCTGCTATCAGCAGTCCCATATGTGGGCAACACCCTTGTTCAATGAATTTGGGGCGGATTTTCGGTAGATAACGCCACCCTCACACGTTTCTTTGCCTTCCACTTTTTACTACCCTTCGTAGTCCTCGCCGCAACCCTCCTTCACCTGCTCTTCCTACACGAAACCGGATCAAATAACCCCGCAGGCCTGAATTCCGATGCAGACAAAATCCCCTTTCACCCATACTTTTCATACAAAGACCTCCTTGGATTCATTATCATACTTACAGCTCTTACTGCCTTGGCCCTC
>Uropterygius_micropterus_haplotype_07_cytochrome_b_(cytb)_gene
TAGTGGATCTCCCAACCCCATCTAACATCTCAGCCATATGAAACTTCGGATCTCTCCTTGGTCTCTGCCTAATCACCCAAATCCTAACAGGCCTCTTCCTGGCCATACACTATACCTCAGATATTTCAACCGCTTTCTCCTCCGTTGCCCACATCTGCCGAGACGTAAACTATGGGTGACTAATCCGAAACCTTCACGCCAACGGCGCATCTTTTTTCTTCATTTGCCTATATATGCATATCGCACGAGGCCTGTACTACGGTTCATACCTCTATAAAGAAACCTGAAATATTGGAGTCATCCTTTTCCTCCTAGTGATAATAACAGCATTCGTAGGTTACGTATTACCCTGGGGCCAAATATCCTTCTGGGGCGCGACAGTCATCACCAACCTGCTATCAGCAGTCCCATATGTGGGCAACACCCTTGTTCAATGAATTTGGGGCGGATTTTCGGTAGATAATGCCACCCTCACACGTTTCTTTGCCTTCCACTTTTTACTACCCTTCGTAGTCCTCGCCGCAACCCTCCTTCACCTGCTCTTCCTACACGAAACCGGGTCAAACAACCCCGCAGGCCTGAATTCCGATGCAGACAAAATCCCATTTCACCCATACTTTTCATACAAAGACCTCCTTGGATTCATTATCATACTTACAGCTCTTACTGCCTTGGCCCTC
>Uropterygius_micropterus_haplotype_08_cytochrome_b_(cytb)_gene
TAGTGGATCTCCCAACCCCATCTAACATCTCAGCCATATGAAACTTCGGATCTCTCCTTGGTCTCTGCCTAATCACTCAAATCCTAACAGGCCTCTTCCTAGCCATACACTATACCTCAGATATCTCAACCGCTTTCTCCTCCGTTGCCCACATCTGCCGAGACGTAAACTATGGGTGACTAATCCGAAACCTTCACGCCAACGGCGCATCTTTTTTCTTCATTTGCCTATATATGCATATCGCACGAGGCCTGTACTACGGTTCATACCTCTATAAAGAAACCTGAAATATTGGGGTCATCCTTTTCCTCCTAGTGATAATAACAGCATTCGTAGGTTACGTATTGCCCTGGGGCCAAATATCCTTCTGAGGCGCGACAGTCATCACCAACCTGCTATCAGCAGTCCCATATGTGGGCAACACCCTTGTTCAATGAATTTGGGGCGGATTTTCAGTAGATAACGCCACCCTCACACGTTTCTTTGCCTTCCACTTTTTACTACCCTTCGTAGTCCTCGCCGCAACCCTCCTTCACCTGCTCTTCCTACACGAAACCGGGTCAAATAACCCCGCAGGTCTGAATTCCGATGCAGACAAAATCCCCTTTCACCCATACTTTTCATACAAAGACCTCCTTGGATTCATTATCATACTTACAGCTCTTACTGCCCTGGCCCTC
>Uropterygius_micropterus_haplotype_09_cytochrome_b_(cytb)_gene
TAGTGGATCTCCCAACCCCATCTAACATCTCAGCCATATGAAACTTCGGATCTCTCCTTGGTCTCTGCCTAATCACTCAAATCCTAACAGGCCTCTTCCTGGCCATACACTATACCTCAGATATCTCAACCGCTTTCTCCTCCGTTGCCCACATCTGCCGAGACGTAAACTATGGGTGACTGATCCGAAACCTTCACGCCAACGGCGCATCTTTTTTCTTCATTTGCCTATATATGCATATCGCACGAGGCCTGTACTACGGTTCATACCTCTATAAAGAAACCTGAAATATTGGGGTCATCCTTTTCCTCCTAGTGATAATAACAGCATTCGTAGGTTACGTATTGCCCTGGGGCCAAATATCCTTCTGGGGCGCGACAGTCATCACCAACCTGCTATCAGCAGTCCCATATGTGGGCAACACCCTTGTTCAATGAATTTGGGGCGGATTTTCGGTAGATAACGCCACCCTCACACGTTTCTTTGCCTTCCACTTTTTACTACCCTTCGTAGTCCTCGCCGCAACCCTCCTTCACCTGCTCTTCCTACACGAAACCGGGTCAAATAACCCCGCAGGCCTGAATTCCGATGCAGACAAAATCCCCTTTCACCCATACTTTTCATACAAAGACCTCCTTGGATCCATTATCATACTTACAGCTCTTACTGCCTTGGCCCTC
>Uropterygius_micropterus_haplotype_10_cytochrome_b_(cytb)_gene
TAGTGGATCTCCCAACCCCATCTAACATCTCAGCCATATGAAACTTCGGATCTCTCCTTGGTCTCTGCCTAATCACTCAAATCCTAACAGGCCTCTTCCTGGCCATACACTATACCTCAGATATCTCAACCGCTTTCTCCTCCGTTGCCCACATCTGCCGAGACGTAAACTATGGGTGACTAATCCGAAACCTTCACGCCAACGGCGCATCTTTTTTCTTCATTTGCCTATATATGCATATCGCACGAGGCCTGTACTACGGTTCATACCTCTATAAAGAAACCTGAAATATTGGGGTCATCCTTTTCCTCCTAGTGATAATAACAGCATTCGTAGGTTACGTATTGCCCTGGGGCCAAATATCCTTCTGAGGCGCGACAGTCATCACCAACCTGCTATCAGCAGTCCCATATGTGGGCAACACCCTTGTTCAATGAATTTGGGGCGGATTTTCGGTAGATAACGCCACCCTCACACGTTTCTTTGCCTTCCACTTTTTACTACCCTTCGTAGTCCTCGCCGCAACCCTCCTTCACCTGCTCTTCCTACACGAAACCGGGTCAAATAACCCCGCCGGCCTGAATTCCGATGCAGACAAAATCCCCTTTCACCCATACTTTTCATACAAAGACCTCCTTGGATTCATTATCATACTTACAGCTCTTACTGCCTTGGCCCTC
>Uropterygius_micropterus_haplotype_11_cytochrome_b_(cytb)_gene
TAGTGGATCTCCCAACCCCATCTAACATCTCAGCCATATGAAACTTCGGATCACTCCTTGGTCTCTGCCTAATCACTCAAATCCTAACAGGCCTCTTCCTGGCCATACACTATACCTCAGATATCTCAACCGCTTTCTCCTCCGTTGCCCACATCTGCCGAGACGTAAACTATGGGTGACTAATCCGAAACCTTCACGCCAACGGCGCATCTTTTTTCTTCATTTGCCTATATATGCATATCGCACGAGGCCTGTACTACGGTTCATACCTCTATAAAGAAACCTGAAATATTGGGGTCATCCTTTTCCTCCTAGTGATAATAACAGCATTCGTAGGTTACGTATTGCCCTGGGGCCAAATATCCTTCTGAGGCGCGACAGTCATCACCAACCTGCTATCAGCAGTCCCATATGTGGGCAACACCCTTGTTCAATGAATTTGGGGCGGATTTTCGGTAGATAACGCCACCCTCACACGTTTCTTTGCCTTCCACTTTTTACTACCCTTCGTAGTCCTCGCCGCAACCCTCCTTCACCTGCTCTTCCTACACGAAACCGGGTCAAATAACCCCGCAGGCCTGAATTCCGATGCAGACAAAATCCCCTTTCACCCATACTTTTCATACAAAGACCTCCTTGGATTCATTATTATACTTACAGCTCTTACTGCCTTGGCCCTC
>Uropterygius_micropterus_haplotype_12_cytochrome_b_(cytb)_gene
TAGTGGATCTCCCAACCCCATCTAACATCTCAGCCATATGAAACTTCGGATCTCTCCTTGGTCTCTGCCTAATCACCCAAATCCTAACAGGCCTCTTCCTGGCCATGCACTATACCTCAGATATCTCAACCGCTTTCTCCTCCGTTGCCCACATCTGCCGAGACGTAAACTATGGGTGACTAATCCGAAACCTTCACGCCAACGGCGCATCTTTTTTCTTCATTTGCCTATATATGCATATCGCACGAGGCCTGTACTACGGTTCATACCTCTATAAAGAAACCTGAAATATTGGAGTCATCCTTTTCCTCCTAGTGATAATAACAGCATTCGTAGGTTACGTATTGCCCTGGGGCCAAATATCCTTCTGAGGCGCGACAGTCATCACCAACCTGCTATCGGCAGTCCCATATGTGGGCAACACCCTTGTTCAATGAATTTGGGGCGGATTTTCGGTAGATAACGCCACCCTCACACGTTTCTTTGCCTTCCACTTTTTACTACCCTTCGTAGTCCTCGCCGCAACCCTCCTTCACCTGCTCTTCCTACACGAAACCGGGTCAAATAACCCCGCAGGCCTGAATTCCGATGCAGACAAAATCCCCTTTCACCCATACTTTTCATACAAAGACCTCCTTGGATTCATTATCATACTCACAGCTCTTACTGCCTTGGCCCTC
>Uropterygius_micropterus_haplotype_13_cytochrome_b_(cytb)_gene
TAGTGGATCTTCCAACCCCATCTAACATCTCAGCCATATGAAACTTCGGATCTCTCCTTGGTCTCTGCCTAATCACCCAAATCCTAACAGGCCTCTTCCTGGCCATACACTATACCTCAGATATCTCAACCGCTTTCTCCTCCGTTGCCCACATCTGCCGAGACGTAAACTATGGGTGACTAATCCGAAACCTTCACGCCAACGGCGCATCCTTTTTCTTCATTTGCCTATATATGCATATCGCACGAGGCCTGTACTACGGTTCATACCTCTATAAAGAAACCTGAAATATTGGAGTCATCCTTTTCCTCCTAGTGATAATAACAGCATTCGTAGGTTACGTATTACCCTGGGGCCAAATATCCTTCTGAGGCGCGACAGTCATCACCAACCTGCTATCAGCAGTCCCATATGTGGGCAACACCCTTGTTCAATGAATTTGGGGCGGATTTTCGGTAGATAATGCCACCCTCACACGTTTCTTTGCCTTCCACTTTTTACTACCCTTCGTAGTCCTCGCCGCAACCCTCCTTCACCTGCTCTTCCTACACGAAACCGGGTCAAATAACCCCGCAGGCCTAAATTCCGATGCAGACAAAATCCCCTTTCACCCATACTTTTCATACAAAGACCTCCTTGGATTCATTATCATACTTACAGCTCTTACTGCCTTGGCCCTC
>Uropterygius_micropterus_haplotype_14_cytochrome_b_(cytb)_gene
TAGTGGATCTCCCAACCCCATCTAACATCTCAGCCATATGAAACTTCGGATCTCTCCTTGGTCTCTGCCTAATCACCCAAATCCTAACAGGCCTCTTCCTGGCCATACACTATACCTCAGATATCTCAACCGCTTTCTCCTCCGTTGCCCACATCTGCCGAGACGTAAACTATGGGTGACTAATCCGAAACCTTCACGCCAACGGCGCATCTTTTTTCTTCATTTGCCTATATATGCATATCGCACGAGGCCTGTACTACGGTTCATACCTCTATAAAGAAACCTGAAATATTGGGGTCATCCTTTTCCTTCTAGTGATAATAACAGCATTCGTAGGTTACGTATTGCCCTGGGGCCAAATATCCTTCTGAGGAGCGACAGTCATCACCAACCTGCTATCAGCAGTCCCATATGTGGGCAACACCCTTGTTCAATGAATTTGGGGCGGATTTTCGGTAGATAACGCCACCCTCACACGTTTCTTTGCCTTCCACTTTTTACTACCCTTCGTAGTCCTCGCCGCAACCCTCCTCCACCTGCTCTTCCTACACGAAACCGGGTCAAATAACCCCGCAGGCCTGAATTCCGATGCAGACAAAATCCCCTTTCACCCATACTTTTCATACAAAGACCTCCTTGGATTCATTATCATACTTACAGCTCTTACTGCCTTGGCCCTC
>Uropterygius_micropterus_haplotype_15_cytochrome_b_(cytb)_gene
TAGTGGATCTCCCAACCCCATCTAACATCTCAGCCATATGAAACTTCGGATCTCTCCTTGGTCTCTGCCTAATCACTCAAATCCTAACAGGCCTCTTCCTGGCCATACACTATACCTCAGATATCTCAACCGCTTTCTCCTCCGTTGCCCACATCTGCCGAGACGTAAACTATGGGTGACTAATCCGAAACCTTCACGCCAACGGCGCATCTTTTTTCTTCATTTGCCTATATATGCATATCGCACGAGGCCTGTACTACGGTTCATACCTCTATAAAGAAACCTGAAATATTGGGGTCATCCTTTTCCTCCTAGTGATAATAACAGCATTCGTAGGTTACGTATTGCCCTGGGGCCAAATATCCTTCTGAGGCGCGACAGTCATCACCAACCTGCTATCAGCAGTCCCATATGTGGGCAACACCCTTGTTCAATGAATTTGGGGCGGATTTTCGGTAGATAACGCCACCCTCACACGTTTCTTTGCCTTCCACTTTTTACTACCCTTCGTAGTCCTCGCCGCAACCCTCCTTCACCTGCTCTTCCTACACGAAACCGGGTCAAATAACCCCGCAGGCCTGAATTCCGATGCAGACAAAATCCCCTTTCACCCATACTTTTCATACAAAGACCTCCTTGGATTCATTATCATACTTACAGCTCTTACTGCCTTGGCCCTC
>Uropterygius_micropterus_haplotype_16_cytochrome_b_(cytb)_gene
TAGTGGATCTCCCAACCCCATCTAACATCTCAGCCATATGAAACTTCGGATCTCTCCTTGGTCTCTGCCTAATCACCCAAATCCTAACAGGCCTCTTCCTGGCCATGCACTATACCTCAGATATCTCAACCGCTTTCTCCTCCGTTGCCCACATCTGCCGAGACGTAAACTATGGGTGACTAATCCGAAACCTTCACGCCAACGGCGCATCTTTTTTCTTCATTTGCCTATATATGCATATCGCACGAGGCCTGTACTACGGTTCATACCTCTATAAAGAAACCTGAAATATTGGAGTCATCCTTTTCCTCCTAGTGATAATAACAGCATTCGTAGGTTACGTATTGCCCTGGGGCCAAATATCCTTCTGAGGCGCGACAGTCATCACCAACCTGCTATCGGCAGTCCCATATGTGGGCAACACCCTTGTTCAATGAATTTGGGGCGGATTTTCGGTAGATAACGCCACCCTCACACGTTTCTTTGCCTTCCACTTTTTACTACCCTTCATAGTCCTCGCCGCAACCCTCCTTCACCTGCTCTTCCTACACGAAACCGGGTCAAATAACCCCGCAGGCCTGAATTCCGATGCAGACAAAATCCCCTTTCACCCATACTTTTCATACAAAGACCTCCTTGGATTCATTATCATACTCACAGCTCTTACTGCCTTGGCCCTC
>Uropterygius_micropterus_haplotype_17_cytochrome_b_(cytb)_gene
TAGTGGATCTCCCAACCCCATCTAACATCTCAGCCATATGAAACTTCGGATCTCTCCTTGGTCTCTGCCTAATCACCCAAATCCTAACAGGCCTCTTCCTGGCCATGCACTATACCTCAGATATCTCAACCGCTTTCTCCTCCGTTGCCCACATCTGCCGAGACGTAAACTATGGGTGACTAATCCGAAACCTTCACGCCAACGGCGCATCTTTTTTCTTCATTTGCCTATATATGCATATCGCACGAGGCCTGTACTACGGCTCATACCTCTATAAAGAAACCTGAAATATTGGAGTCATCCTTTTCCTCCTAGTGATAATAACAGCATTCGTAGGTTACGTATTGCCCTGGGGCCAAATATCCTTCTGAGGCGCGACAGTCATCACCAACCTGCTATCAGCAGTCCCATATGTGGGCAACACCCTTGTTCAATGAATTTGGGGCGGATTTTCGGTAGATAACGCCACCCTCACACGTTTCTTTGCCTTCCACTTTTTACTACCCTTCGTAGTCCTCGCCGCAACCCTCCTTCACCTGCTCTTCCTACACGAAACCGGGTCAAATAACCCCGCAGGCCTGAATTCCGATGCAGACAAAATCCCCTTTCACCCATACTTTTCATACAAAGACCTCCTTGGATTCATTATCATACTTACAGCTCTTACTGCCTTGGCCCTC
>Uropterygius_micropterus_haplotype_18_cytochrome_b_(cytb)_gene
TAGTGGATCTCCCAACCCCATCTAACATCTCAGCCATATGAAACTTCGGATCTCTCCTTGGTCTCTGCCTAATCACTCAAATCCTAACAGGCCTCTTCCTGGCCATACACTATACCTCAGATATCTCAACCGCTTTCTCCTCCGTTGCCCACATCTGCCGAGACGTAAACTATGGGTGACTAATCCGAAACCTTCACGCCAACGGCGCATCTTTTTTCTTCATTTGCCTATATATGCATATCGCACGAGGCCTGTACTACGGTTCATACCTCTATAAAGAAACCTGAAATATTGGGGTCATCCTTTTCCTCCTAGTGATAATAACAGCATTCGTAGGTTACGTATTGCCCTGGGGCCAAATATCCTTCTGAGGCGCGACAGTCATCACCAACCTGCTATCAGCAGTCCCATATGTGGGCAACACCCTTGTTCAATGAATTTGGGGCGGATTTTCGGTAGATAACCCCACCCTCACACGTTTCTTTGCCTTCCACTTTTTACTACCCTTCGTAGTCCTCGCCGCAACCCTCCTTCACCTGCTCTTCCTACACGAAACCGGGTCAAATAACCCCGCCGGCCTGAATTCCGATGCAGACAAAATCCCCTTTCACCCATACTTTTCATACAAAGACCTCCTTGGATTCATTATCATACTTACAGCTCTTACTGCCTTGGCCCTC
>Uropterygius_micropterus_haplotype_19_cytochrome_b_(cytb)_gene
TAGTGGATCTCCCAACCCCATCTAACATCTCAGCCATATGAAACTTCGGATCTCTCCTTGGTCTCTGCCTAATCACTCAAATCCTAACAGGCCTCTTCCTGGCCATACACTATACCTCAGATATCTCAACCGCTTTCTCCTCCGTTGCCCACATCTGCCGAGACGTAAACTATGGGTGACTAATCCGAAACCTTCACGCCAACGGCGCATCTTTTTTCTTCATTTGCCTATATATGCATATCGCACGAGGCCTGTACTACGGTTCATACCTCTATAAAGAAACCTGAAATATTGGGGTCATCCTTTTCCTCCTAGTGATAATAACAGCATTCGTAGGTTACGTATTGCCCTGGGGCCAAATATCCTTCTGAGGCGCGACGGTCATCACCAACCTGCTATCAGCAGTCCCATATGTGGGCAACACCCTTGTTCAATGAATTTGGGGCGGATTTTCGGTAGATAACGCCACCCTCACACGTTTCTTTGCCTTCCACTTTTTACTCCCCTTCGTAGTCCTCGCCGCAACCCTCCTTCACCTGCTGTTTCTACACGAAACCGGGTCAAATAACCCCGCAGGCCTGAATTCCGATGCAGACAAAATCCCCTTTCACCCATACTTTTCATACAAAGACCTCCTTGGATTCATTATCATACTTACAGCTCTTACTGCCTTGGCCCTC
>Uropterygius_micropterus_haplotype_20_cytochrome_b_(cytb)_gene
TAGTGGATCTCCCAACCCCATCTAACATCTCAGCCATATGAAACTTCGGATCTCTCCTTGGTCTCTGCCTAATCACCCAAATCCTAACAGGCCTCTTCCTGGCCATACACTATACCTCAGATATCTCAACCGCTTTCTCCTCCGTTGCCCACATCTGCCGAGACGTAAACTATGGGTGACTAATCCGAAACCTTCACGCCAACGGCGCATCCTTTTTCTTCATTTGCCTATATATGCATATCGCACGAGGCCTGTACTACGGTTCATACCTCTATAAAGAAACCTGAAATATTGGAGTCATCCTTTTCCTCCTAGTGATAATAACAGCATTCGTAGGTTACGTATTACCCTGGGGCCAAATATCCTTCTGAGGCGCGACAGTCATCACCAACTTGCTATCAGCAGTCCCATATGTGGGCAACACCCTTGTTCAATGAATTTGGGGCGGATTTTCGGTAGATAATGCCACCCTCACACGTTTCTTTGCCTTCCACTTTTTACTACCCTTCGTAGTCCTCGCCGCAACCCTCCTTCACCTGCTCTTCCTACACGAAACCGGGTCAAATAACCCCGCAGGCCTGAATTCCGATGCAGACAAAATCCCCTTTCACCCATACTTTTCATACAAAGACCTCCTTGGATTCATTATCATACTTACAGCTCTTACTGCCTTGGCCCTC
>Uropterygius_micropterus_haplotype_21_cytochrome_b_(cytb)_gene
TAGTGGATCTCCCAACCCCATCTAACATCTCAGCCATATGAAACTTCGGATCTCTCCTTGGTCTCTGCCTAATCACTCAGACCCTAACAGGCCTCTTCCTGGCCATACACTATACCTCAGATATCTCAACCGCTTTCTCCTCCGTTGCCCACATCTGCCGAGACGTAAACTATGGGTGACTAATCCGAAACCTTCACGCCAACGGCGCATCTTTTTTCTTCATTTGCCTATATATGCATATCGCACGAGGCCTGTACTACGGTTCATACCTCTATAAAGAAACCTGAAATATTGGGGTCATCCTTTTCCTCCTAGTGATAATAACAGCATTCGTAGGTTACGTATTGCCCTGGGGCCAAATATCCTTCTGAGGCGCGACAGTCATCACCAACCTGCTATCAGCAGTCCCATATGTGGGCAACACCCTTGTTCAATGAATTTGGGGCGGATTTTCGGTAGATAACGCCACCCTCACACGTTTCTTTGCCTTCCACTTTTTACTACCCTTCGTAGTCCTCGCCGCAACCCTCCTTCACCTGCTCTTCCTACACGAAACCGGGTCAAATAACCCCGCAGGCCTGAATTCCGATGCAGACAAAATCCCCTTTCACCCATACTTTTCATACAAAGACCTCCTTGGATTCATTATCATACTTACAGCTCTTACTGCCTTGGCCCTC
>Uropterygius_micropterus_haplotype_22_cytochrome_b_(cytb)_gene
TAGTGGATCTCCCAACCCCATCTAACATCTCAGCCATATGAAACTTCGGATCTCTCCTTGGTCTCTGCCTAATCACTCAAATCCTAACAGGCCTCTTCCTGGCCATACACTATACCTCAGATATCTCAACCGCTTTCTCCTCCGTTGCCCACATCTGCCGAGACGTAAACTATGGGTGACTAATCCGAAACCTTCACGCCAACGGCGCATCTTTTTTCTTCATTTGCCTATATATGCATATCGCACGAGGCCTGTACTACGGTTCATACCTCTATAAAGAAACCTGAAATATTGGGGTCATCCTTTTCCTCCTAGTGATAATAACAGCATTCGTAGGTTACGTATTGCCCTGAGGCCAAATATCCTTCTGAGGCGCGACAGTCATCACCAACCTGCTGTCAGCAGTCCCATATGTGGGCAACACCCTTGTTCAATGAATTTGGGGCGGATTTTCGGTAGATAACGCCACCCTCACACGTTTCTTTGCCTTCCACTTTTTACTACCCTTCGTAGTCCTCGCCGCAACCCTCCTTCACCTGCTCTTCCTACACGAAACCGGGTCAAATAACCCCGCAGGCCTGAATTCCGATGCAGACAAAATCCCCTTTCACCCATACTTTTCATACAAAGACCTCCTTGGATTCATTATCATACTTACAGCTCTTACTGCCTTGGCCCTC
>Uropterygius_micropterus_haplotype_23_cytochrome_b_(cytb)_gene
TAGTGGATCTCCCAACCCCATCTAACATCTCAGCCATATGAAACTTCGGATCTCTCCTTGGTCTCTGCCTAATCACCCAAATCCTAACAGGCCTCTTCCTGGCCATGCACTATACCTCAGATATCTCAGCCGCTTTCTCCTCCGTTGCCCACATCTGCCGAGACGTAAACTATGGGTGACTAATCCGAAACCTTCACGCCAACGGCGCATCTTTTTTCTTCATTTGCCTATATATGCATATCGCACGAGGCCTGTACTACGGTTCATACCTCTATAAAGAAACCTGAAATATTGGAGTCATCCTTTTCCTCCTAGTGATAATAACAGCATTCGTAGGTTACGTATTGCCCTGGGGCCAAATATCCTTCTGAGGCGCGACAGTCATCACCAACCTGCTATCGGCAGTCCCATATGTGGGCAACACCCTTGTTCAATGAATTTGGGGCGGATTTTCGGTAGATAACGCCACCCTCACACGTTTCTTTGCCTTCCACTTTTTACTACCCTTCGTAGTCCTCGCCGCAACCCTCCTTCACCTGCTCTTCCTACACGAAACCGGGTCAAATAACCCCGCAGGCCTGAATTCCGATGCAGACAAAATCCCCTTTCACCCATACTTTTCATACAAAGACCTCCTTGGATTCATTATCATACTCACAGCTCTTACTGCCTTGGCCCTC
>Uropterygius_micropterus_haplotype_24_cytochrome_b_(cytb)_gene
TAGTGGATCTCCCAACCCCATCTAACATCTCAGCCATATGAAACTTCGGATCTCTCCTTGGTCTCTGCCTAATCACTCAAATCCTAACAGGCCTCTTCCTGGCCATACACTATACCTCAGATGTCTCAACCGCTTTCTCCTCCGTTGCCCACATCTGCCGAGACGTAAACTATGGGTGACTAATCCGAAACCTTCACGCCAACGGCGCATCTTTTTTCTTCATTTGCCTATATATGCATATCGCACGAGGCCTGTACTACGGTTCATACCTCTATAAAGAAACCTGAAATATTGGGGTCATCCTTTTCCTCCTAGTGATAATAACAGCATTCGTAGGTTACGTATTGCCCTGGGGCCAAATATCCTTCTGAGGCGCGACAGTCATCACCAACCTGCTATCAGCAGTCCCATATGTGGGCAACACCCTTGTTCAATGAATTTGGGGCGGATTTTCGGTAGATAACGCCACCCTCACACGTTTCTTTGCCTTCCACTTTTTACTACCCTTCGTAGTCCTCGCCGCAACCCTCCTTCACCTGCTCTTCCTACACGAAACCGGGTCAAATAACCCCGCAGGCCTGAATTCCGATGCAGACAAAATCCCCTTTCACCCATACTTTTCATACAAAGACCTCCTTGGATTCATTATCATACTTACAGCTCTTACTGCCTTGGCCCTC
>Uropterygius_micropterus_haplotype_25_cytochrome_b_(cytb)_gene
TAGTGGATCTCCCAACCCCATCTAACATCTCAGCCATATGAAACTTCGGATCTCTCCTTGGTCTCTGCCTAATCACTCAAATCCTAACAGGCCTCTTCCTGGCCATACACTATACCTCAGATATCTCAACCGCTTTCTCCTCCGTTGCCCACATCTGCCGAGACGTAAACTATGGGTGACTAATCCGAAACCTTCACGCCAACGGCGCATCTTTTTTCTTCATTTGCCTATATATGCATATCGCACGAGGCCTGTACTACGGCTCATACCTCTATAAAGAAACCTGAAATATTGGGGTCGTCCTTTTCCTCCTAGTGATAATAACAGCATTCGTAGGTTACGTATTGCCCTGGGGCCAAATATCCTTCTGAGGCGCGACAGTCATCACCAACCTGCTATCAGCAGTCCCATATGTGGGCAACACCCTTGTTCAATGAATTTGGGGCGGATTTTCGGTAGATAACGCCACCCTCACACGTTTCTTTGCCTTCCACTTTTTACTACCCTTCGTAGTCCTCGCCGCAACCCTCCTTCATCTGCTCTTCCTACACGAAACCGGGTCAAATAACCCCGCAGGCCTGAATTCCGATGCAGACAAAATCCCCTTTCACCCATACTTTTCATACAAAGACCTCCTTGGATTCATTATTATACTTACAGCTCTTACTGCCTTGGCCCTC
>Uropterygius_micropterus_haplotype_26_cytochrome_b_(cytb)_gene
TAGTGGATCTCCCAACCCCATCTAACATCTCAGCCATATGAAACTTCGGATCTCTCCTTGGTCTCTGCCTAATCACTCAAATCCTGACAGGCCTCTTCCTGGCCATACACTATACCTCAGATATCTCAACCGCTTTCTCCTCCGTTGCCCACATCTGCCGAGACGTAAACTACGGGTGACTAATCCGAAACCTTCACGCCAACGGCGCATCTTTTTTCTTCATTTGCCTATATATGCATATCGCACGAGGCCTGTACTACGGTTCATACCTCTATAAAGAAACCTGAAATATTGGGGTCATCCTTTTCCTCCTAGTGATAATAACAGCATTCGTAGGTTACGTATTGCCCTGGGGCCAAATATCCTTCTGAGGCGCGACAGTCATCACCAACCTGCTATCAGCAGTCCCATATGTGGGCAACACCCTTGTTCAATGAATTTGGGGCGGATTTTCGGTACATAACGCCACCCTCACACGTTTCTTTGCCTTCCACTTTTTACTACCCTTCGTAGTCCTCGCCGCAACCCTCCTTCACCTGCTCTTCCTACACGAAACCGGGTCAAATAACCCCGCAGGCCTGAATTCCGATGCAGACAAAATCCCCTTTCACCCATACTTTTCATACAAAGACCTCCTTGGATTCATTATCATACTTACAGCTCTTACTGCCTTGGCCCTC
>Uropterygius_micropterus_haplotype_27_cytochrome_b_(cytb)_gene
TAGTGGATCTTCCAACCCCATCTAACATCTCAGCCATGTGAAACTTCGGATCTCTCCTTGGTCTCTGCCTAATCACTCAAATCCTAACAGGCCTCTTCCTGGCCATACATTATACCTCAGATATCTCAACCGCTTTCTCCTCCGTTGCCCACATCTGCCGAGACGTAAACTATGGGTGGCTAATCCGAAACCTTCACGCCAACGGCGCATCTTTTTTCTTCATTTGCCTATATATGCATATCGCACGAGGCCTGTACTACGGTTCATACCTCTATAAAGAAACCTGAAATATTGGGGTCATCCTTTTCCTCCTAGTGATAATAACAGCATTCGTAGGTTACGTATTGCCCTGGGGCCAAATATCCTTCTGAGGCGCGACAGTCATCACCAACCTGCTATCAGCAGTCCCATATGTGGGCAACACCCTTGTTCAATGAATTTGGGGCGGATTTTCGGTAGATAACGCCACCCTCACACGTTTCTTTGCCTTCCACTTTTTACTACCCTTCGTAGTCCTCGCCGCAACCCTCCTTCACCTGCTCTTCCTACACGAAACCGGGTCAAATAACCCCGCAGGCCTGAATTCCGATGCAGACAAAATCCCCTTTCACCCATACTTTTCATACAAAGACCTCCTTGGATTCATTATCATACTTACAGCTCTTACTGCCTTAGCCCTC
>Uropterygius_micropterus_haplotype_28_cytochrome_b_(cytb)_gene
TAGTGGATCTCCCAACCCCATCTAACATCTCAGCCATATGAAACTTCGGATCTCTCCTTGGTCTCTGCCTAATCACTCAAATCCTAACAGGCCTCTTCCTGGCCATACACTATACCTCAGATATCTCAACCGCTTTCTCCTCCGTTGCCCACATCTGCCGAGACGTAAACTATGGGTGACTAATCCGAAACCTTCACGCCAACGGCGCATCTTTTTTCTTCATTTGCCTATATATGCATATCGCACGAGGCCTGTACTACGGTTCATACCTCTATAAAGAAACCTGAAATATTGGGGTCATCCTTTTCCTCCTAGTGATAATAACAGCATTCGTAGGTTACGTATTGCCCTGGGGCCAAATATCCTTCTGGGGCGCGACAGTCATCACCAACCTGCTATCAGCAGTCCCATATGTGGGCAACACCCTTGTTCAATGAATTTGGGGCGGATTTTCGGTAGATAACGCCACCCTCACACGTTTCTTTGCCTTCCACTTTTTACTACCCTTCGTAGTCCTCGCCGCAACCCTCCTTCACCTGCTCTTCCTACACGAAACCGGATCAAATAACCCCGCAGGCCTGAATTCCGATGCAGACAAAATCCCCTTTCACCCATACTTTTCATACAAAGACCTCCTTGGATTCATTATCATACTTACAGCTCTTACTGCCTTGGCCCTC
>Uropterygius_micropterus_haplotype_29_cytochrome_b_(cytb)_gene
TAGTGGATCTCCCAACCCCATCTAACATCTCAGCCATATGAAACTTCGGATCTCTCCTTGGTCTCTGCCTAATCACTCAAATCCTAACAGGCCTCTTCCTGGCCATACACTATACCTCAGATATCTCAACCGCTTTCTCCTCCGTTGCCCACATCTGCCGAGACGTAAACTATGGGTGACTAATCCGAAACCTTCACGCCAACGGCGCATCTTTTTTCTTCATTTGCCTATATATGCATATCGCACGAGGCCTGTACTACGGTTCATACCTCTATAAAGAAACCTGAAATATTGGGGTCATCCTTTTCCTCCTAGTGATAATAACAGCATTCGTAGGTTACGTATTGCCCTGGGGCCAAATATCCTTCTGGGGCGCGACAGTCATCACCAACCTGCTATCAGCAGTCCCATATGTGGGCAACACCCTTGTTCAATGAATTTGGGGCGGATTTTCGGTAGATAACGCCACCCTCACACGTTTCTTTGCCTTCCACTTTTTACTACCCTTCGTAGTCCTCGCCACAACCCTCCTTCACCTGCTCTTCCTACACGAAACCGGATCAAATAACCCCGCAGGCCTGAATTCCGATGCAGACAAAATCCCCTTTCACCCATACTTTTCATACAAAGACCTCCTTGGATTCATTATCATACTTACAGCTCTTACTGCCCTGGCCCTC
>Uropterygius_micropterus_haplotype_30_cytochrome_b_(cytb)_gene
TAGTGGATCTCCCAACCCCATCTAACATCTCAGCCATATGAAACTTCGGATCTCTCCTTGGTCTCTGCCTAATCACTCAAATCCTAACAGGCCTCTTCCTAGCCATACACTATACCTCAGATATCTCAACCGCTTTCTCCTCCGTTGCCCACATCTGCCGAGACGTAAACTATGGGTGACTAATCCGAAACCTTCACGCCAACGGCGCATCTTTTTTCTTCATTTGCCTATATATGCATATCGCACGAGGCCTGTACTACGGTTCATACCTCTATAAAGAAACCTGAAATATTGGGGTCATCCTTTTCCTCCTAGTGATAATAACAGCATTCGTAGGTTACGTATTGCCCTGGGGCCAAATATCCTTCTGAGGCGCGACAGTCATCACCAACCTGCTATCAGCAGTCCCATATGTGGGCAACACCCTTGTTCAATGAATTTGGGGCGGATTTTCGGTAGATAACGCCACCCTCACACGTTTCTTTGCCTTCCACTTTTTACTACCCTTCGTAGTCCTCGCCGCAACCCTCCTTCACCTGCTCTTCCTACACGAAACCGGGTCAAATAACCCCGCAGGCCTGAATTCCGATGCAGACAAAATCCCCTTTCACCCATACTTTTCATACAAAGACCTCCTTGGATTCATTATCATACTTACAGCTCTTACTGCCTTGGCCCTC
>Uropterygius_micropterus_haplotype_31_cytochrome_b_(cytb)_gene
TAGTGGATCTCCCAACCCCATCTAACATCTCAGCCATATGAAACTTCGGATCTCTCCTTGGTCTCTGCCTAATCACCCAAATCCTAACAGGCCTCTTCCTGGCCATGCACTATACCTCAGATATCTCAACCGCTTTCTCCTCCGTTGCCCACATCTGCCGAGACGTAAACTATGGGTGACTAATCCGAAACCTTCACGCCAACGGCGCATCTTTTTTCTTCATCTGCCTATATATGCATATCGCACGAGGCCTGTACTACGGTTCATACCTCTATAAAGAAACCTGAAATATTGGAGTCATCCTTTTCCTCCTAGTGATAATAACAGCATTCGTAGGTTACGTATTGCCCTGGGGCCAAATATCCTTCTGAGGCGCGACAGTCATCACCAACCTGCTATCAGCAGTCCCATATGTGGGCAACACCCTTGTTCAATGAATTTGGGGCGGATTTTCGGTAGATAACGCCACCCTCACACGTTTCTTTGCCTTCCACTTTTTACTACCCTTCGTAGTCCTCGCCGCAACCCTCCTTCACCTGCTCTTCCTACATGAAACTGGGTCAAATAACCCCGCAGGCCTGAATTCCGATGCAGACAAAATCCCCTTTCACCCATACTTTTCATACAAAGACCTCCTTGGATTCATTATCATACTTACAGCTCTTACTGCCTTGGCGCTC
>Uropterygius_micropterus_haplotype_32_cytochrome_b_(cytb)_gene
TAGTGGATCTCCCAACCCCATCTAACATCTCAGCCATATGAAACTTCGGATCTCTCCTTGGTCTCTGCCTAATCACCCAAATCCTAACAGGCCTCTTCCTGGCCATGCACTATACCTCAGATATCTCAACCGCTTTCTCCTCCGTTGCCCACATCTGCCGAGACGTAAACTATGGGTGACTAATCCGAAACCTTCACGCCAACGGCGCATCTTTTTTCTTCATTTGCCTATATATGCATATCGCACGAGGCCTGTACTACGGTTCATACCTCTATAAAGAAACCTGAAATATTGGAGTCATCCTTTTCCTCCTAGTGATAATAACAGCATTCGTAGGTTACGTATTGCCCTGGGGCCAAATATCCTTCTGAGGCGCGACAGTCATCACCAACCTGCTATCGGCAGTCCCATATGTGGGCAACACCCTTGTTCAATGAATTTGGGGCGGATTTTCAGTAGATAACGCCACCCTCACACGTTTCTTTGCCTTCCACTTTTTACTACCCTTCGTAGTCCTCGCCGCAACCCTCCTTCACCTGCTCTTCCTACACGAAACCGGGTCAAATAACCCCGCAGGCCTGAATTCCGATGCAGACAAAATCCCCTTTCACCCATACTTTTCATACAAAGACCTCCTTGGATTCATTATCATACTCACAGCTCTTACTGCCTTGGCCCTC
>Uropterygius_micropterus_haplotype_33_cytochrome_b_(cytb)_gene
TAGTGGATCTCCCAACCCCATCTAACATCTCAGCCATATGAAACTTCGGATCTCTCCTTGGTCTCTGCCTAATCACTCAAATCCTAACAGGCCTCTTCCTGGCCATACACTATACCTCAGATATCTCAACCGCTTTCTCCTCCGTTGCCCACATCTGCCGAGACGTAAACTATGGGTGACTAATCCGAAACCTTCACGCCAACGGCGCATCTTTTTTCTTCATTTGCCTATATATGCATATCGCACGAGGCCTGTACTACGGTTCATACCTCTATAAAGAAACCTGAAATATTGGGGTCATCCTTTTCCTCCTAGTGATAATAACAGCATTCGTAGGTTACGTATTGCCCTGGGGCCAAATATCCTTCTGAGGCGCGACAGTCATCACCAACCTGCTATCAGCAGTCCCATATGTGGGCAACACCCTTGTTCAATGAATTTGGGGCGGATTTTCGGTAGATAACGCCACCCTCACACGTTTCTTTGCCTTCCACTTTTTACTACCCTTCGTAGTCCTCGCCGCAACCCTCCTTCACCTGCTCTTCCTACACGAAACCGGGTCAAATAACCCCACAGGCCTGAATTCCGATGCAGACAAAATCCCCTTTCACCCATACTTTTCATACAAAGACCTCCTTGGATTCATTATCATACTTACAGCTCTTACTGCCTTGGCCCTC
>Uropterygius_micropterus_haplotype_34_cytochrome_b_(cytb)_gene
TAGTGGATCTCCCAACCCCATCTAACATCTCAGCCATATGAAACTTCGGATCTCTCCTTGGTCTCTGCCTAATCACTCAAATCCTAACAGGCCTCTTCCTGGCCATACACTATACCTCAGATATCTCAACCGCTTTCTCCTCCGTTGCCCACATCTGCCGAGACGTAAACTATGGGTGACTAATCCGAAACCTTCACGCCAACGGCGCATCTTTTTTCTTCATTTGCCTATATATGCATATCGCACGAGGCCTGTACTACGGTTCATACCTCTATAAAGAAACCTGAAATATTGGGGTCATCCTTTTCCTCCTAGTGATAATAACAGCATTCGTAGGTTACGTATTGCCCTGGGGCCAAATATCCTTCTGAGGCGCGACGGTCATCACCAACCTGCTATCAGCAGTCCCATATGTGGGCAACACCCTTGTTCAATGAATTTGGGGCGGATTTTCGGTAGATAACGCCACCCTCACACGTTTCTTTGCCTTCCACTTTTTACTACCCTTCGTAGTCCTCGCCGCAACCCTCCTTCACCTGCTCTTCCTACACGAAACCGGGTCAAATAACCCCGCAGGCCTGAATTCCGATGCAGACAAAATCCCCTTTCACCCATACTTTTCATACAAAGACCTCCTTGGATTCATTATCATACTTACAGCTCTTACTGCCTTGGCCCTC
>Uropterygius_micropterus_haplotype_35_cytochrome_b_(cytb)_gene
TAGTGGATCTCCCAACCCCATCTAACATCTCAGCCATATGAAACTTCGGATCTCTCCTTGGTCTCTGCCTAATCACTCAAATCTTAACAGGCCTCTTCCTGGCCATACACTATACCTCAGATATCTCAACCGCTTTCTCCTCCGTTGCCCACATCTGCCGAGACGTAAACTATGGGTGACTAATCCGAAACCTTCACGCCAACGGCGCATCTTTTTTCTTCATTTGCCTATATATGCATATCGCACGAGGCCTGTACTACGGTTCATACCTCTATAAAGAAACCTGAAATATTGGGGTCATCCTTTTCCTCCTAGTGATAATAACAGCATTCGTAGGTTACGTATTGCCCTGAGGCCAAATATCCTTCTGAGGCGCGACAGTCATCACCAACCTGCTATCAGCAGTCCCATATGTGGGCAACACCCTTGTTCAATGAATTTGGGGCGGATTTTCGGTAGATAACGCCACCCTCACACGTTTCTTTGCCTTCCACTTTTTACTACCCTTCGTAGTCCTCGCCGCAACCCTCCTTCACCTGCTCTTCCTACACGAAACCGGGTCAAGTAACCCCGCAGGCCTGAATTCCGATGCAGACAAAATCCCCTTTCACCCATACTTTTCATACAAAGACCTCCTTGGATTCATTATCATACTTACAGCTCTTACTGCCTTGGCCCTC
>Uropterygius_micropterus_haplotype_36_cytochrome_b_(cytb)_gene
TAGTGGATCTCCCAACCCCATCTAACATCTCAGCCATATGAAACTTCGGATCTCTCCTTGGTCTCTGCCTAATCACTCAAATCCTAACAGGCCTCTTCCTGGCCATACACTATACCTCAGATATCTCAACCGCTTTCTCCTCCATTGCCCACATCTGCCGAGACGTAAACTATGGGTGACTAATCCGAAACCTTCACGCCAACGGCGCATCTTTTTTCTTCATTTGCCTATATATGCATATCGCACGAGGCCTGTACTACGGTTCATACCTCTATAAAGAAACCTGAAATATTGGGGTCATCCTTTTCCTCCTAGTGATAATAACAGCATTCGTAGGTTACGTATTGCCCTGGGGCCAAATATCCTTCTGAGGCGCGACAGTCATCACCAACCTGCTATCAGCAGTCCCATATGTGGGCAACACCCTTGTTCAATGAATTTGGGGCGGATTTTCGGTAGATAACGCCACCCTCACACGTTTCTTTGCCTTCCACTTTTTACTACCCTTCGTAGTCCTCGCCGCAACCCTCCTTCACCTGCTCTTCCTACACGAAACCGGGTCAAATAACCCCGCAGGCCTGAATTCCGATGCAGACAAAATCCCCTTTCACCCATACTTTTCATACAAAGACCTCCTTGGATTCATTATCATACTTACAGCTCTTACTGCCTTGGCCCTC
>Uropterygius_micropterus_haplotype_37_cytochrome_b_(cytb)_gene
TAGTGGATCTCCCAACCCCATCTAACATCTCAGCCATATGAAACTTCGGATCTCTCCTTGGTCTCTGCCTAATCACTCAAATCCTAACAGGCCTCTTCCTGGCCATACACTATACCTCAGATATCTCAACCGCTTTCTCCTCCGTTGCCCACATCTGCCGAGACGTAAACTATGGGTGACTAATCCGAAACCTTCACGCCAACGGCGCATCTTTTTTCTTCATTTGCCTATATATGCATATCGCACGAGGCCTGTACTACGGTTCATACCTCTATAAAGAAACCTGAAATATTGGGGTCATCCTTTTCCTCCTAGTGATAATAACAGCATTCGTAGGTTACGTATTGCCCTGGGGCCAAATATCCTTCTGAGGCGCGACGGTCATCACCAACCTGCTATCAGCAGTCCCATATGTGGGCAACACCCTTGTTCAATGAATTTGGGGCGGATTTTCGGTAGATAACGCCACCCTCACACGTTTCTTTGCCTTCCACTTTTTACTACCCTTCGTAGTCCTCGCCGTAACCCTCCTTCACCTGCTCTTCCTACACGAAACCGGGTCAAATAACCCCGCAGGCCTGAATTCCGATGCAGACAAAATCCCCTTTCACCCATACTTTTCATACAAAGACCTCCTTGGATTCATTATCATACTTACAGCTCTTACTGCCTTGGCCCTC
>Uropterygius_micropterus_haplotype_38_cytochrome_b_(cytb)_gene
TAGTGGATCTCCCAACCCCATCTAACATCTCAGCCATATGAAACTTCGGATCTCTCCTTGGTCTCTGCCTAATCACTCAAATCCTAACAGGCCTCTTCCTGGCCATACACTATACCTCAGATATCTCAACCGCTTTCTCCTCCGTTGCCCACATCTGCCGAGACGTAAACTATGGGTGACTAATCCGAAACCTTCACGCCAACGGCGCATCTTTTTTCTTCATTTGCCTATATATGCATATCGCACGAGGCCTGTACTACGGTTCATACCTCTATAAAGAAACCTGAAATATTGGGGTCATCCTTTTCCTCCTAGTGATAATAACAGCATTCGTAGGTTACGTATTGCCCTGGGGCCAAATATCCTTCTGAGGCGCGACAGTCATCACCAACCTGCTATCAGCAGTCCCATATGTGGGCAACACCCTTGTTCAATGAATTTGGGGCGGATTTTCGGTAGATAACGCCACCCTCACACGTTTCTTTGCCTTCCACTTTTTACTACCCTTCGTGGTCCTCGCCGCAACCCTCCTTCACCTGCTCTTCCTACACGAAACCGGGTCAAATAACCCCGCAGGCCTGAATTCCGATGCAGACAAAATCCCCTTTCACCCATACTTTTCATACAAAGACCTCCTTGGATTCATTATCATACTTACAGCTCTTACTGCCTTGGCCCTC
>Uropterygius_micropterus_haplotype_39_cytochrome_b_(cytb)_gene
TAGTGGATCTCCCAACCCCGTCTAACATCTCAGCCATATGAAACTTTGGATCTCTCCTTGGTCTCTGCCTAATCACTCAAATCCTAACAGGCCTCTTCCTGGCCATACACTATACCTCAGATATCTCAACCGCTTTCTCCTCCGTTGCCCACATCTGCCGAGACGTAAACTATGGGTGACTAATCCGAAACCTTCACGCCAACGGCGCATCTTTTTTCTTCATTTGCCTATATATGCATATCGCACGAGGTCTGTACTACGGTTCATACCTCTATAAAGAAACCTGAAATATTGGGGTCATCCTTTTCCTCCTAGTGATAATAACAGCATTCGTAGGTTACGTATTGCCCTGGGGCCAAATGTCCTTCTGAGGCGCGACAGTCATCACCAACCTGCTATCAGCAGTCCCATATGTGGGCAACACCCTTGTTCAATGAATTTGGGGCGGATTTTCGGTAGATAACGCCACCCTCACACGTTTCTTTGCCTTCCACTTTTTACTACCCTTCGTAGTCCTCGCCGCAACCCTCCTTCACCTGCTCTTCCTACACGAAACCGGGTCAAATAACCCCGCAGGCCTGAATTCCGATGCAGACAAAATCCCCTTTCACCCATACTTTTCATACAAAGACCTCCTTGGATTCATTATCATACTTACAGCTCTTACTGCCTTGGCCCTC
>Uropterygius_micropterus_haplotype_40_cytochrome_b_(cytb)_gene
TAGTGGATCTTCCAACCCCATCTAACATCTCAGCCATATGAAACTTCGGATCTCTCCTTGGTCTCTGCCTAATCACTCAAATCCTAACAGGCCTCTTCCTGGCCATACACTATACCTCAGATATCTCAACCGCTTTCTCCTCCGTTGCCCACATCTGCCGAGACGTAAACTATGGGTGACTAATCCGAAACCTTCACGCCAACGGCGCATCTTTTTTCTTCATTTGCCTATATATGCATATCGCACGAGGCCTGTACTACGGTTCATACCTCTATAAAGAAACCTGAAATATTGGGGTCATCCTTTTCCTCCTAGTGATAATAACAGCATTCGTAGGTTACGTATTGCCCTGGGGCCAAATATCCTTCTGAGGCGCGACAGTCATCACCAACCTGCTATCAGCAGTCCCATATGTGGGCAACACCCTTGTTCAATGAATTTGGGGCGGGTTTTCGGTAGATAACGCCACCCTCACACGTTTCTTTGCCTTCCACTTTTTACTACCCTTCGTAGTCCTCGCCGCAACCCTCCTTCACCTGCTCTTCCTACACGAAACCGGGTCAAATAACCCCGCAGGCCTGAATTCCGATGCAGACAAAATCCCCTTTCACCCATACTTTTCATACAAAGACCTCCTTGGATTCATTATCATACTTACAGCTCTTACTGCCTTGGCCCTC
>Uropterygius_micropterus_haplotype_41_cytochrome_b_(cytb)_gene
TAGTGGATCTCCCAACCCCATCTAACATCTCAGCCATATGAAACTTCGGATCTCTCCTTGGTCTCTGCCTAATCACTCAAATCCTAACAGGCCTCTTCCTGGCCATACACTATACCTCAGATATCTCAACCGCTTTCTCCTCCGTTGCCCACATCTGCCGAGACGTAAACTATGGGTGACTAATCCGAAACCTTCACGCCAACGGCGCATCTTTTTTCTTCATTTGCCTATATATGCATATCGCACGAGGCCTGTACTACGGTTCATACCTCTATAAAGAAACCTGAAATATTGGGGTCATCCTTTTCCTCCTAGTGATAATAACAGCATTCGTAGGTTACGTATTGCCCTGGGGCCAAATATCCTTCTGGGGCGCGACAGTCATCACCAACCTGCTATCAGCAGTCCCATATGTGGGCAACACCCTTGTTCAATGAATTTGAGGCGGATTTTCGGTAGATAACGCCACCCTCACACGTTTCTTTGCCTTCCACTTTTTACTACCCTTCGTAGTCCTCGCCGCAACCCTCCTTCACCTGCTCTTCCTACACGAAACCGGGTCAAATAACCCCGCAGGCCTGAATTCCGATGCAGACAAAATCCCCTTTCACCCATACTTTTCATACAAAGACCTCCTTGGATTCATTATCATACTTACAGCTCTTACTGCCTTGGCCCTC
>Uropterygius_micropterus_haplotype_42_cytochrome_b_(cytb)_gene
TAGTGGATCTCCCAACCCCATCTAACATCTCAGCCATATGAAACTTCGGATCTCTCCTTGGTCTCTGCCTAATCACTCAAATCCTAACAGGCCTCTTCCTGGCCATACACTATACCTCAGATATCTCAACCGCTTTCTCCTCCATTGCCCACATCTGCCGAGACGTAAACTATGGGTGACTAATCCGAAACCTTCACGCCAACGGCGCATCTTTTTTCTTCATTTGCCTATATATGCATATCGCACGAGGCCTGTACTACGGTTCATACCTCTATAAAGAAACCTGAAATATTGGGGTCATCCTTTTCCTCCTAGTGATAATAACAGCATTCGTAGGTTACGTATTGCCCTGGGGCCAAATATCCTTCTGAGGCGCGACAGTCATCACCAATCTGCTATCAGCAGTCCCATATGTGGGCAACACCCTTGTTCAATGAATTTGGGGCGGATTTTCGGTAGATAACGCCACCCTCACACGTTTCTTTGCCTTCCACTTTTTACTACCCTTCGTAGTCCTCGCCGCAACCCTCCTTCACCTGCTCTTCCTACACGAAACCGGGTCAAATAACCCCGCAGGCCTGAATTCCGATGCAGACAAGATCCCCTTTCACCCATACTTTTCATACAAAGACCTCCTTGGATTCATTATCATACTTACAGCTCTTACTGCCTTGGCCCTC
>Uropterygius_micropterus_haplotype_43_cytochrome_b_(cytb)_gene
TAGTGGATCTCCCAACCCCATCTAACATCTCAGCCATATGAAACTTCGGATCTCTCCTTGGTCTCTGCCTAATCACTCAAATCCTAACAGGCCTCTTCCTGGCCATACACTATACCTCAGATATCTCAACCGCTTTCTCCTCCGTTGCCCACATCTGCCGAGACGTAAACTATGGGTGACTAATCCGAAACCTTCACGCCAACGGCGCATCTTTTTTCTTCATTTGCCTATATATGCATATCGCACGAGGCCTGTACTACGGTTCATACCTCTATAAAGAAACCTGAAACATTGGAGTCATCCTTTTCCTCCTAGTGATAATAACAGCATTCGTAGGTTACGTATTGCCCTGGGGCCAAATATCCTTCTGAGGCGCGACAGTCATCACCAACCTGCTATCAGCAGTCCCATATGTGGGCAACACCCTTGTTCAATGAATTTGGGGCGGATTTTCGGTAGATAACGCCACCCTCACACGTTTCTTTGCCTTCCACTTTTTACTACCCTTCGTAGTCCTCGCCGCAACCCTCCTTCACCTGCTCTTCCTACACGAAACCGGGTCAAATAACCCCGCAGGCCTGAATTCCGATGCAGACAAAATCCCCTTTCACCCATACTTTTCATACAAAGACCTCCTTGGATTCATTATCATACTTACAGCTCTTACTGCCTTGGCCCTC
>Uropterygius_micropterus_haplotype_44_cytochrome_b_(cytb)_gene
TAGTGGATCTCCCAACCCCATCTAACATCTCAGCCATATGAAACTTCGGATCTCTCCTTGGTCTCTGCCTAATCACTCAAATCCTAACAGGCCTCTTCCTAGCCATACACTATACCTCAGATATCTCAACCGCTTTCTCCTCCGTTGCCCACATCTGCCGAGACGTAAACTATGGGTGACTAATCCGAAACCTTCACGCCAACGGCGCATCTTTTTTCTTCATTTGCCTATATATGCATATCGCACGAGGCCTGTACTACGGTTCATACCTCTATAAAGAAACCTGAAATATTGGGGTCATCCTTTTCCTCCTAGTGATAATAACAGCATTCGTAGGTTACGTATTGCCCTGGGGCCAAATATCCTTCTGAGGCGCGACAGTCATCACCAACCTGCTATCAGCAGTCCCATATGTGGGCAACACCCTTGTTCAATGAATTTGGGGCGGATTTTCAGTAGATAACGCCACCCTCACACGTTTCTTTGCCTTCCACTTTTTACTACCCTTCGTAGTCCTCGCCGCAACCCTCCTTCACCTGCTCTTCCTACACGAAACCGGGTCAAATAACCCCACAGGTCTGAATTCCGATGCAGACAAAATCCCCTTTCACCCATACTTTTCATACAAAGACCTCCTTGGATTCATTATCATACTTACAGCTCTTACTGCCCTGGCCCTC
>Uropterygius_micropterus_haplotype_45_cytochrome_b_(cytb)_gene
TAGTGGATCTCCCAACCCCATCTAACATCTCAGCCATATGAAACTTCGGATCTCTCCTTGGTCTCTGCCTAATCACTCAAATCCTAACAGGCCTCTTCCTGGCCATACACTATACCTCAGATATCTCAACCGCTTTCTCCTCCGTTGCCCACATCTGCCGAGACGTAAACTATGGGTGACTAATCCGAAACCTTCACGCCAACGGCGCATCTTTTTTCTTCATTTGCCTATATATGCATATCGCACGAGGCCTGTACTACGGTTCATACCTCTATAAGGAAACCTGAAATATTGGGGTCATCCTTTTCCTCCTAGTGATAATAACAGCATTCGTAGGTTACGTATTGCCCTGGGGCCAAATATCCTTCTGAGGCGCGACAGTCATCACCAACCTGCTATCAGCAGTCCCATATGTGGGCAACACCCTTGTTCAATGAATTTGGGGCGGATTTTCAGTAGATAACGCCACCCTCACACGTTTCTTTGCCTTCCACTTTTTACTACCCTTCGTAGTCCTCGCCGCAACCCTCCTTCACCTGCTCTTCCTACACGAAACCGGGTCAAATAACCCCGCAGGCCTGAATTCCGATGCGGACAAAATCCCCTTTCACCCATACTTTTCATACAAAGACCTCCTTGGATTCATTATCATACTTACAGCTCTTACTGCCTTGGCCCTC
>Uropterygius_micropterus_haplotype_46_cytochrome_b_(cytb)_gene
TAGTGGATCTCCCAACCCCATCTAACATCTCAGCCATATGAAACTTCGGATCTCTCCTTGGTCTCTGCCTAATCACCCAAATCCTAACAGGCCTCTTCCTGGCCATACACTATACCTCAGATATCTCAACCGCTTTCTCCTCCGTTGCCCACATCTGCCGAGACGTAAACTATGGGTGACTAATCCGAAACCTTCACGCCAACGGCGCATCCTTTTTCTTCATTTGCCTATATATGCATATCGCACGAGGCCTGTACTACGGTTCATACCTCTATAAAGAAACCTGAAATATTGGAGTCATCCTTTTCCTCCTAGTGATAATAACAGCATTCGTAGGTTACGTATTACCCTGAGGCCAAATATCCTTCTGAGGCGCGACAGTCATCACCAACCTGCTATCAGCAGTCCCATATGTGGGCAACACCCTTGTTCAATGAATTTGGGGCGGATTTTCGGTAGATAATGCCACCCTCACACGTTTCTTTGCCTTCCACTTTTTACTACCCTTCGTAGTCCTCGCCACAACCCTCCTTCACCTGCTCTTCCTACACGAAACCGGGTCAAATAACCCCGCAGGCCTGAATTCCGATGCAGACAAAATCCCCTTTCACCCATACTTTTCATACAAAGACCTCCTTGGATTCATTATCATACTTACAGCTCTTACTGCCTTGGCCCTC
>Uropterygius_micropterus_haplotype_47_cytochrome_b_(cytb)_gene
TAGTGGATCTCCCAACCCCGTCTAACATCTCAGCCATATGAAACTTTGGATCTCTCCTTGGTCTCTGCCTAATCACTCAAATCCTAACAGGCCTCTTCCTGGCCATACACTATACCTCAGATATCTCAACCGCTTTCTCCTCCGTTGCCCACATCTGCCGAGACGTAAACTATGGGTGACTAATCCGAAACCTTCACGCCAACGGCGCATCTTTTTTCTTCATTTGCCTATATATGCATATCGCACGAGGTCTGTACTACGGTTCATACCTCTATAAAGAAACCTGAAATATTGGGGTCATCCTTTTCCTCCTAGTGATAATAACAGCATTCGTAGGTTACGTATTGCCCTGGGGCCAAATGTCCTTCTGAGGCGCGACAGTCATCACCAACCTGCTATCAGCAGTCCCATATGTGGGCAACACCCTTGTTCAATGAATTTGGGGCGGATTTTCGGTAAATAACGCCACCCTCACACGTTTCTTTGCCTTCCACTTTTTACTACCCTTCGTAGTCCTCGCCGCAACCCTCCTTCACCTGCTCTTCCTACACGAAACCGGGTCAAATAACCCCGCAGGCCTGAATTCCGATGCAGACAAAATCCCCTTTCACCCATACTTTTCATACAAAGACCTCCTTGGATTCATTATCATACTTACAGCTCTTACTGCCTTGGCCCTC
>Uropterygius_micropterus_haplotype_48_cytochrome_b_(cytb)_gene
TAGTGGATCTCCCAACCCCATCTAACATCTCAGCCATATGAAACTTCGGATCTCTCCTTGGTCTCTGCCTAATCACTCAAATCCTAACAGGCCTCTTCCTGGCCATACACTATACCTCAGATATCTCAACCGCTTTCTCCTCCGTTGCCCACATCTGCCGAGACGTAAACTATGGGTGACTAATCCGAAACCTTCACGCCAACGGCGCATCTTTTTTCTTCATTTGCCTATATATGCATATCGCACGAGGCCTGTACTACGGTTCATACCTCTATAAAGAAACCTGAAATATTGGGGTCATCCTTTTCCTCCTAGTGATAATAACAGCATTCGTAGGTTACGTATTGCCCTGGGGCCAAATATCCTTCTGAGGCGCGACAGTCATCACCAACCTGCTATCAGCAGTCCCATATGTGGGCAACACCCTTGTTCAATGAATTTGGGGCGGATTTTCAGTAGATAACGCCACCCTCACACGTTTCTTTGCCTTCCACTTTTTACTACCCTTCGTAGTCCTCGCCGCAACCCTCCTTCACCTGCTCTTCCTACACGAAACCGGGTCAAATAACCCCGCAGGCCTGAATTCCGATGCGGACAAAATCCCCTTTCACCCATACTTTTCATACAAAGACCTCCTTGGATTCATTATCATACTTACAGCTCTTACTGCCTTGGCCCTC
>Uropterygius_micropterus_haplotype_49_cytochrome_b_(cytb)_gene
TAGTGGATCTCCCGACCCCATCTAACATCTCAGCCATATGAAACTTCGGATCTCTCCTTGGTCTCTGCCTAATCACCCAAATCCTAACAGGCCTCTTCCTGGCCATACACTACACCTCAGATATCTCAACCGCTTTCTCCTCCGTTGCCCACATCTGCCGAGACGTAAACTATGGGTGACTAATCCGAAACCTTCACGCCAACGGCGCATCTTTTTTCTTCATTTGCCTATATATGCATATCGCACGAGGCCTGTACTACGGTTCATACCTCTATAAAGAAACCTGAAATATTGGAGTCATCCTTTTCCTCCTAGTGATAATAACAGCATTCGTAGGTTACGTATTGCCCTGGGGCCAAATATCCTTCTGAGGCGCGACAGTCATCACCAACCTGCTATCAGCAGTCCCATATGTGGGCAACACCCTTGTTCAATGAATTTGAGGCGGATTTTCGGTAGATAACGCCACCCTCACACGTTTCTTTGCCTTCCACTTTTTACTACCCTTCGTAGTCCTCGCCGCAACCCTCCTTCACCTGCTCTTCCTACACGAAACCGGGTCAAATAACCCCGCAGGCCTGAATTCCGATGCAGACAAAATCCCCTTTCACCCATACTTTTCATACAAAGACCTCCTTGGATTCATTATCATACTTACAGCTCTTACTGCCTTGGCCCTC
>Uropterygius_micropterus_haplotype_50_cytochrome_b_(cytb)_gene
TAGTGGATCTCCCAACCCCATCTAACATCTCAGCCATATGAAACTTCGGATCTCTCCTTGGTCTCTGCCTAATCACCCAAATCCTAACAGGCCTCTTCCTGGCCATACACTATACCTCAGATATCTCAACCGCTTTCTCCTCCGTTGCCCACATCTGCCGAGACGTAAACTATGGGTGACTAATCCGAAACCTTCACGCCAACGGCGCATCCTTTTTCTTCATTTGCCTATATATGCATATCGCACGAGGCCTGTACTACGGTTCATACCTCTATAAAGAAACCTGAAATATTGGAGTCATCCTTTTCCTCCTAGTGATAATAACAGCATTCGTAGGTTACGTATTACCCTGGGGCCAAATATCCTTCTGAGGCGCGACAGTCATCACCAACCTGCTATCAGCAGTCCCATATGTGGGCAACACCCTTGTTCAATGAATTTGGGGTGGATTTTCGGTAGATAATGCCACCCTCACACGTTTCTTTGCCTTCCACTTTTTACTACCCTTCGTAGTCCTCGCCGCAACCCTCCTTCACCTGCTCTTCCTACACGAAACCGGGTCAAATAACCCCGCAGGCCTGAATTCCGATGCAGACAAAATCCCCTTTCACCCATACTTTTCATACAAAGACCTCCTTGGATTCATTATCATACTTACAGCTCTTACTGCCTTGGCCCTC
>Uropterygius_micropterus_haplotype_51_cytochrome_b_(cytb)_gene
TAGTGGATCTCCCAACCCCATCTAACATCTCAGCCATATGAAACTTCGGATCTCTCCTTGGTCTCTGCCTAATCACTCAAATCCTAACAGGCCTCTTCCTGGCCATACACTATACCTCAGATATCTCAACCGCTTTCTCCTCCGTTGCCCACATCTGCCGAGACGTAAACTATGGGTGACTGATCCGAAACCTTCACGCCAACGGCGCATCTTTTTTCTTCATTTGCCTATATATGCATATCGCACGAGGCCTGTACTACGGTTCATACCTCTATAAAGAAACCTGAAATATTGGGGTCATCCTTTTCCTCCTAGTGATAATAACAGCATTCGTAGGTTACGTATTGCCCTGGGGCCAAATATCCTTCTGGGGCGCGACAGTCATCACCAACCTGCTATCAGCAGTCCCATATGTGGGCAACACCCTTGTTCAATGAATTTGGGGCGGATTTTCGGTAGATAACGCCACCCTCACACGTTTCTTTGCCTTCCACTTTTTACTACCCTTCGTAGTCCTCGCCGCAACCCTCCTTCACCTGCTCTTCCTACACGAAACCGGGTCAAATAACCCCGCAGGCCTGAATTCCGATGCAGACAAAATCCCCTTTCACCCATACTTTTCGTACAAAGACCTCCTTGGATTCATTATCATACTTACAGCTCTTACTGCCTTGGCCCTC
>Uropterygius_micropterus_haplotype_52_cytochrome_b_(cytb)_gene
TAGTGGATCTCCCAACCCCATCTAACATCTCAGCCATATGAAACTTCGGATCTCTCCTTGGTCTCTGCCTAATCACCCAAATCCTAACAGGCCTCTTCCTGGCCATACACTATACCTCAGATATCTCAACCGCTTTCTCCTCCGTTGCCCACATCTGCCGAGACGTAAACTATGGGTGACTAATCCGAAACCTTCACGCCAACGGCGCATCTTTTTTCTTCATTTGCCTATATATGCATATCGCACGAGGCCTGTACTACGGTTCATACCTCTATAAAGAAACCTGAAATATTGGAGTCATCCTTTTCCTCCTAGTGATAATAACAGCATTCGTAGGTTACGTATTACCCTGGGGCCAAATATCCTTCTGAGGCGCGACAGTCATCACCAACCTGCTATCAGCAGTCCCATATGTGGGCAACACCCTTGTTCAATGAATTTGGGGCGGATTTTCGGTAGATAATGCCACCCTCACACGTTTCTTTGCCTTCCACTTTTTACTACCCTTCGTAGTCCTCGCCGCAACCCTCCTTCACCTGCTCTTCCTACACGAAACCGGGTCAAATAACCCCGCAGGCCTGAATTCCGATGCAGACAAAATCCCATTTCACCCATACTTTTCATACAAAGACCTCCTTGGATTCATTATCATACTTACAGCTCTTACTGCCTTGGCCCTC
>Uropterygius_micropterus_haplotype_53_cytochrome_b_(cytb)_gene
TAGTGGACCTCCCAACCCCATCTAACATCTCAGCCATATGAAACTTCGGATCTCTCCTTGGTCTCTGCCTAATCACTCAAATCCTAACAGGCCTCTTCCTGGCCATACACTATACCTCAGATATCTCAGCCGCTTTCTCCTCCGTTGCCCACATCTGCCGAGACGTAAACTATGGGTGACTAATCCGAAACCTTCACGCCAACGGCGCATCTTTTTTCTTCATTTGCCTATATATGCATATCGCACGAGGCCTGTACTACGGTTCATACCTCTATAAAGAAACCTGAAATATTGGGGTCATCCTTTTCCTCCTAGTGATAATAACAGCATTCGTAGGTTACGTATTGCCCTGGGGCCAAATATCCTTCTGAGGCGCGACAGTCATCACCAACCTGCTATCAGCAGTCCCATATGTGGGCAACACCCTTGTTCAATGAATTTGGGGCGGATTTTCGGTAGATAACGCCACCCTCACACGTTTCTTTGCCTTCCACTTTTTACTACCCTTCGTAGTCCTCGCCGCAACCCTCCTTCACCTGCTCTTCCTACACGAAACCGGGTCAAATAACCCCGCAGGCCTGAATTCCGATGCAGACAAAATCCCCTTTCACCCATACTTTTCATACAAAGACCTCCTTGGATTCATTATCATACTTACAGCTCTTACTGCCTTGGCCCTC
>Uropterygius_micropterus_haplotype_54_cytochrome_b_(cytb)_gene
TAGTGGATCTCCCTACCCCATCTAACATCTCAGCCATATGAAACTTCGGATCTCTCCTTGGTCTTTGCCTAATCACTCAAATCCTAACAGGCCTCTTCCTGGCCATACACTATACCTCAGATATCTCAACCGCTTTCTCCTCCGTTGCCCACATCTGCCGAGACGTAAACTATGGGTGACTAATCCGAAACCTTCACGCCAACGGCGCATCTTTTTTCTTCATTTGCCTATATATGCATATCGCACGAGGCCTGTACTACGGTTCATACCTCTATAAAGAAACCTGAAATATTGGGGTCATCCTTTTCCTCCTAGTGATAATAACAGCATTCGTAGGTTACGTATTGCCCTGGGGCCAAATATCCTTCTGAGGCGCGACAGTCATCACCAACCTGCTATCAGCAGTCCCATATGTGGGCAACACCCTTGTTCAATGAATTTGGGGCGGATTTTCAGTAGATAACGCCACCCTCACACGTTTCTTTGCCTTCCACTTTTTACTACCCTTCGTAGTCCTCGCCGCAACCCTCCTTCACCTGCTCCTCCTACACGAAACCGGGTCAAATAACCCCGCAGGCCTGAACTCCGATGCAGACAAAATCCCCTTTCACCCATACTTTTCATACAAAGACCTCCTTGGATTCATTATCATACTTACAGCTCTTACTGCCTTGGCCCTC
>Uropterygius_micropterus_haplotype_55_cytochrome_b_(cytb)_gene
TAGTGGATCTCCCAACCCCATCTAACATCTCAGCCATATGAAACTTCGGATCTCTCCTTGGTCTCTGCCTAATCACTCAAATCCTAACAGGCCTCTTCCTGGCCATACACTATACCTCAGATATCTCAACCGCTTTCTCCTCCGTTGCCCACATCTGCCGAGACGTAAACTATGGGTGACTAATCCGAAACCTTCACGCCAACGGCGCATCTTTTTTCTTCATTTGCCTATATATGCATATCGCACGAGGCCTGTACTACGGTTCATACCTCTATAAAGAAACCTGAAATATTGGGGTCATCCTTTTCCTCCTAGTGATAATAACAGCATTCGTAGGTTACGTATTGCCCTGGGGCCAAATATCCTTCTGAGGCGCGACAGTCATCACCAACCTGCTATCAGCAGTCCCATATGTGGGCAACACCCTTGTTCAATGAATTTGGGGCGGATTTTCGGTAGATAACGCCACTCTCACACGTTTCTTTGCCTTCCACTTTTTACTACCCTTCGTAGTCCTCGCCGCAACCCTCCTTCACCTGCTCTTCCTACACGAAACCGGGTCAAATAACCCCGCAGGCCTGAATTCCGATGCAGACAAAATCCCCTTTCACCCATACTTTTCATACAAAGACCTCCTTGGATTCATTATCATACTTACAGCTCTTACTGCCTTGGCCCTC
>Uropterygius_micropterus_haplotype_56_cytochrome_b_(cytb)_gene
TAGTGGATCTCCCAACCCCATCTAACATCTCAGCCATATGAAACTACGGATCTCTCCTTGGTCTCTGCCTAATCACCCAAATCCTAACAGGCCTCTTCCTGGCCATGCACTATACCTCAGATATCTCAACCGCTTTCTCCTCCGTTGCCCACATCTGCCGAGACGTAAACTATGGGTGACTAATCCGAAACCTTCACGCCAACGGCGCATCTTTTTTCTTCATTTGCCTATATATGCATATCGCACGAGGCCTGTACTACGGTTCATACCTCTATAAAGAAACCTGAAATATTGGAGTCATCCTTTTCCTCCTAGTGATAATAACAGCATTCGTAGGTTACGTATTGCCCTGGGGCCAAATATCCTTCTGAGGCGCGACAGTCATCACCAACCTGCTATCGGCAGTCCCATATGTGGGCAACACCCTTGTTCAATGAATTTGGGGCGGATTTTCGGTAGATAACGCCACCCTCACACGTTTCTTTGCCTTCCACTTTTTACTACCCTTCGTAGTCCTCGCCGCAACCCTCCTTCACCTGCTCTTCCTACACGAAACCGGGTCAAATAACCCCGCAGGCCTGAATTCCGATGCAGACAAAATCCCCTTTCACCCATACTTTTCATACAAAGACCTCCTTGGATTCATTATCATACTCACAGCTCTTACTGCCTTGGCCCTC
>Uropterygius_micropterus_haplotype_57_cytochrome_b_(cytb)_gene
TAGTGGATCTCCCAACCCCATCTAACATCTCAGCCATATGAAACTTCGGATCTCTCCTTGGTCTCTGCCTAATCACTCAAATCCTAACAGGCCTCTTCCTGGCCATACACTATACCTCAGATATCTCAACCGCTTTCTCCTCCGTTGCCCACATCTGCCGAGACGTAAACTATGGGTGACTAATCCGAAACCTTCACGCCAACGGCGCATCTTTTTTCTTCATTTGCCTATATATGCATATCGCACGAGGCCTGTACTACGGTTCATACCTCTATAAAGAAACCTGAAATATTGGGGTCATCCTTTTCCTCCTAGTGATAATAACAGCATTCGTAGGTTACGTATTGCCCTGGGGCCAAATATCCTTCTGAGGCGCAACAGTCATCACCAACCTGCTATCAGCAGTCCCATATGTGGGCAACACCCTTGTTCAATGAATTTGGGGCGGATTTTCGGTAGATAACGCCACCCTCACACGTTTCTTTGCCTTCCACTTTTTACTACCCTTCGTAGTCCTCGCCGCAACCCTCCTTCACCTGCTCTTCCTACACGAAACCGGGTCAAATAACCCCGCAGGCCTGAATTCCGATGCAGACAAGATCCCCTTTCACCCATACTTTTCATACAAAGACCTCCTTGGATTCATTATCATACTTACAGCTCTTACTGCCTTGGCCCTC
>Uropterygius_micropterus_haplotype_58_cytochrome_b_(cytb)_gene
TAGTGGATCTCCCAACCCCATCTAACATCTCAGCCATATGAAACTTCGGATCTCTCCTTGGTCTCTGCCTAATCACTCAAATCCTAACAGGCCTCTTCCTGGCCATACACTATACCTCAGATATCTCAACCGCTTTCTCCTCCGTTGCCCACATCTGCCGAGACGTAAACTATGGGTGACTAATCCGAAACCTTCACGCCAACGGCGCATCTTTTTTCTTCATTTGCCTATATATGCATATCGCACGAGGCCTGTACTACGGTTCATACCTCTATAAAGAAACCTGAAATATTGGGGTCATCCTTTTCCTCCTAGTGATAATAACAGCATTCGTAGGTTACGTATTGCCCTGGGGCCAAATATCCTTCTGAGGCGCGACAGTCATCACCAACCTGCTATCAGCAGTCCCATATGTGGGCAACACCCTTGTTCAATGAATTTGGGGCGGATTTTCGGTAGATAACGCCACCCTCACACGTTTCTTTGCCTTCCACTTTTTACTACCCTTCGTAGTCCTCGCCGCAACCCTCCTTCACCTGCTCTTCCTACACGAAACAGGCTCAAATAACCCCGCAGGCCTGAATTCCGATGCAGACAAAATCCCCTTTCACCCATACTTTTCATACAAAGACCTCCTTGGATTCATTATCATACTTACAGCTCTTACTGCCTTGGCCCTC
>Uropterygius_micropterus_haplotype_59_cytochrome_b_(cytb)_gene
TAGTGGATCTCCCAACCCCATCTAACATCTCAGCCATATGAAACTTCGGATCTCTCCTTGGTCTCTGCCTAATCACCCAAATCCTAACAGGCCTCTTCCTGGCCATACACTATACCTCAGATATCTCAACCGCTTTCTCCTCCGTTGCCCACATCTGCCGAGACGTAAACTATGGGTGACTAATCCGAAACCTTCACGCCAACGGCGCATCCTTTTTCTTCATTTGCCTATATATGCATATCGCACGAGGCCTGTACTACGGTTCATACCTCTATAAAGAAACCTGAAATATTGGAGTCATCCTTTTCCTCCTAGTGATAATAACAGCATTCGTAGGTTACGTATTACCCTGGGGCCAAATATCCTTCTGAGGCGCGACAGTCATCACCAACCTGCTATCAGCAGTCCCATATGTGGGCAACACCCTTGTTCAATGAATTTGGGGCGGATTTTCGGTAGATAATGCCACCCTCACACGTTTCTTTGCCTTCCACTTTTTACTACCCTTCGTAGTCCTCGCCACAACCCTCCTTCACCTGCTCTTCCTACACGAAACCGGGTCAAATAACCCCGCAGGCCTGAATTCCGATGCAGACAAAATCCCCTTTCACCCATACTTTTCATACAAAGACCTCCTTGGATTCATTATCATACTTACAGCTCTTACTGCCTTGGCCCTC
>Uropterygius_micropterus_haplotype_60_cytochrome_b_(cytb)_gene
TAGTGGATCTCCCAACCCCATCTAACATCTCAGCCATATGAAACTTCGGATCTCTTCTTGGTCTCTGCCTAATCACCCAAATCCTAACAGGCCTCTTCCTGGCCATGCACTATACCTCAGATATCTCAACCGCTTTCTCCTCCGTTGCCCACATCTGCCGAGACGTAAACTATGGGTGACTAATCCGAAACCTTCACGCCAACGGCGCATCTTTTTTCTTCATTTGCCTATATATGCATATCGCACGAGGCCTGTACTACGGTTCATACCTCTATAAAGAAACCTGAAATATTGGAGTCATCCTTTTCCTCCTAGTGATAATAACAGCATTCGTAGGTTACGTATTGCCCTGGGGCCAAATATCCTTCTGAGGCGCGACAGTCATCACCAACCTGCTATCGGCAGTCCCATATGTGGGCAACACCCTTGTTCAATGAATTTGGGGCGGATTTTCGGTAGATAACGCCACCCTCACACGTTTCTTTGCCTTCCACTTTTTACTACCCTTCGTAGTCCTCGCCGCAACCCTCCTTCACCTGCTCTTCCTACACGAAACCGGGTCAAATAACCCCGCAGGCCTGAATTCCGATGCAGACAAAATCCCCTTTCACCCATACTTTTCATACAAAGACCTCCTTGGATTCATTATCATACTCACAGCTCTTACTGCCTTGGCCCTC
>Uropterygius_micropterus_haplotype_61_cytochrome_b_(cytb)_gene
TAGTGGATCTCCCAACCCCATCTAACATCTCAGCCATATGAAACTTCGGATCTCTCCTTGGTCTCTGCCTAATCACTCAAATCCTAACAGGCCTCTTCCTGGCCATACACTATACCTCAGATATCTCAATCGCTTTCTCCTCCGTTGCCCACATCTGCCGAGACGTAAACTATGGGTGACTAATCCGAAACCTTCACGCCAACGGCGCATCTTTTTTCTTCATTTGCCTATATATGCATATCGCACGAGGCCTGTACTACGGTTCATACCTCTATAAAGAAACCTGAAATATTGGGGTCATCCTTTTCCTCCTAGTGATAATAACAGCATTCGTAGGTTACGTATTGCCCTGAGGCCAAATATCCTTCTGAGGCGCGACAGTCATCACCAACCTGCTATCAGCAGTCCCATATGTGGGCAACACCCTTGTTCAATGAATTTGGGGCGGATTTTCGGTAGATAACGCCACCCTCACACGTTTCTTTGCCTTCCACTTTTTACTACCCTTCGTAGTCCTCGCCGCAACCCTCCTTCACCTGCTCTTCCTACACGAAACCGGGTCAAATAACCCCGCAGGCCTGAATTCCGATGCAGACAAAATCCCCTTTCACCCATACTTTTCATACAAAGACCTCCTTGGATTCATTATCATACTTACAGCTCTTACTGCCTTGGCCCTC
>Uropterygius_micropterus_haplotype_62_cytochrome_b_(cytb)_gene
TAGTGGATCTCCCTACCCCATCTAACATCTCAGCCATATGAAACTTCGGATCTCTCCTTGGTCTTTGCCTAATCACTCAAAGCCTAACAGGCCTCTTCCTGGCCATACACTATACCTCAGATATCTCAACCGCTTTCTCCTCCGTTGCCCACATCTGCCGAGACGTAAACTATGGGTGACTAATCCGAAACCTTCACGCCAACGGCGCATCTTTTTTCTTCATTTGCCTATATATGCATATCGCACGAGGCCTGTACTACGGTTCATACCTCTATAAAGAAACCTGAAATATTGGGGTCATCCTTTTCCTCCTAGTGATAATAACAGCATTCGTAGGTTACGTATTGCCCTGGGGCCAAATATCCTTCTGAGGCGCGACAGTCATCACCAACCTGCTATCAGCAGTCCCATATGTGGGCAACACCCTTGTTCAATGAATTTGGGGCGGATTTTCAGTAGATAACGCCACCCTCACACGTTTCTTTGCCTTCCACTTTTTACTACCCTTCGTAGTCCTCGCCGCAACCCTCCTTCACCTGCTCTTCCTACACGAAACCGGGTCAAATAACCCCGCAGGCCTGAACTCCGATGCAGACAAAATCCCCTTTCACCCATACTTTTCATACAAAGACCTCCTTGGATTCATTATCATACTTACAGCTCTTACTGCCTTGGCCCTC
>Uropterygius_micropterus_haplotype_63_cytochrome_b_(cytb)_gene
TAGTGGATCTCCCAACCCCATCTAACATCTCAGCCATATGAAACTTCGGATCTCTCCTTGGTCTCTGTCTAATCACTCAAATCCTAACAGGCCTCTTCCTGGCCATACACTATACCTCAGATATCTCAACCGCTTTCTCCTCCGTTGCCCACATCTGCCGAGACGTAAACTATGGGTGACTAATCCGAAACCTTCACGCCAACGGCGCATCTTTTTTCTTCATTTGCCTATATATGCATATCGCACGAGGCCTGTACTACGGTTCATACCTCTATAAAGAAACCTGAAATATTGGGGTCATCCTTTTCCTCCTAGTGATAATAACAGCATTCGTAGGTTACGTATTGCCCTGGGGCCAAATATCCTTCTGAGGCGCGACAGTCATCACCAACCTGCTATCAGCAGTCCCATATGTGGGCAACACCCTTGTTCAATGAATTTGGGGCGGATTTTCGGTAGATAACGCCACCCTCACACGTTTCTTTGCCTTCCACTTTTTACTACCCTTCGTAGTCCTCGCCGCAACCCTCCTTCACCTGCTCTTCCTACACGAAACCGGGTCAAATAACCCCGCAGGCCTGAATTCCGATGCAGACAAAATCCCCTTTCACCCATACTTTTCATACAAAGACCTCCTTGGATTCATTATCATACTTACAGCTCTTACTGCCTTGGCCCTC
>Uropterygius_micropterus_haplotype_64_cytochrome_b_(cytb)_gene
TAGTGGATCTTCCAACCCCATCTAACATCTCAGCCATGTGAAACTTCGGATCTCTCCTTGGTCTCTGCCTAATCACTCAAATCCTAACAGGCCTCTTCCTGGCCATACATTATACCTCAGATATCTCAACCGCTTTCTCCTCCGTTGCCCACATCTGCCGAGACGTAAACTATGGGTGACTAATCCGAAACCTTCACGCCAACGGCGCATCTTTTTTCTTCATTTGCCTATATATGCATATCGCACGAGGCCTGTACTACGGTTCATACCTCTATAAAGAAACCTGAAATATTGGGGTCATCCTTTTCCTCCTAGTGATAATAACAGCATTCGTAGGTTACGTATTGCCCTGGGGCCAAATATCCTTCTGAGGCGCGACAGTCATCACCAACCTGCTATCAGCAGTCCCATATGTGGGCAACACCCTTGTTCAATGAATTTGGGGCGGATTTTCGGTAGATAACGCCACCCTCACACGTTTCTTTGCCTTCCACTTTTTACTACCCTTCGTAGTCCTCGCCGCAACCCTCCTTCACCTGCTCTTCCTACACGAAACCGGGTCAAATAACCCCGCAGGCCTGAATTCCGATGCAGACAAAATCCCCTTTCACCCATACTTTTCATACAAAGACCTCCTTGGATTCATTATCATACTTACAGCTCTTACTGCCTTGGCCCTC
>Uropterygius_micropterus_haplotype_65_cytochrome_b_(cytb)_gene
TAGTGGATCTCCCAACCCCATCTAACATCTCAGCCATATGAAACTTCGGATCTCTCCTTGGTCTCTGCCTAATCACTCAAATCCTAACAGGCCTCTTCCTGGCCATACACTATACCTCAGATATCTCAACCGCTTTCTCCTCCGTTGCCCACATCTGCCGAGACGTAAACTATGGGTGACTAATCCGAAACCTTCACGCCAACGGCGCATCTTTTTTCTTCATTTGCCTATATATGCATATCGCACGAGGCCTGTACTACGGTTCATACCTCTATAAAGAAACCTGAAATATTGGGGTCATCCTTTTCCTCCTAGTGATAATAACAGCATTCGTAGGTTACGTATTGCCCTGGGGCCAAATATCCTTCTGAGGCGCGACAGTCATCACCAACCTGCTATCAGCAGTCCCATATGTGGGCAACACCCTTGTTCAATGAATTTGAGGCGGATTTTCGGTAGATAACGCCACCCTCACACGTTTCTTTGCCTTCCACTTTTTACTACCCTTCGTAGTCCTCGCCGCAACCCTCCTTCACCTGCTCTTCCTACACGAAACCGGATCAAATAACCCCGCAGGCCTGAATTCCGATGCAGACAAAATCCCCTTTCACCCATACTTTTCATACAAAGACCTCCTTGGATTCATTATCATACTTACAGCTCTTACTGCCTTGGCCCTC
>Uropterygius_micropterus_haplotype_66_cytochrome_b_(cytb)_gene
TAGTGGATCTCCCAACCCCATCTAACATCTCAGCCATATGAAACTTCGGATCTCTCCTTGGTCTCTGCCTAATCACTCAAATCCTAACAGGCCTCTTCCTGGCCATACACTATACCTCAGATATCTCAACCGCTTTCTCCTCCGTTGCCCACATCTGCCGGGACGTAAACTATGGGTGACTAATCCGAAACCTTCACGCCAACGGCGCATCTTTTTTCTTCATTTGCCTATATATGCATATCGCACGAGGCCTGTACTACGGTTCATACCTCTATAAAGAAACCTGAAATATTGGGGTCATCCTTTTCCTCCTAGTGATAATAACAGCATTCGTAGGTTACGTATTGCCCTGGGGCCAAATATCCTTCTGAGGCGCGACAGTCATCACCAACCTGCTATCAGCAGTCCCATATGTGGGCAACACCCTTGTTCAATGAATTTGGGGCGGATTTTCGGTAGATAACGCCACCCTCACACGTTTCTTTGCCTTCCACTTTTTACTACCCTTCGTAGTCCTCGCCGCAACCCTCCTTCACCTGCTCTTCCTACACGAAACCGGGTCAAATAATCCCACAGGCCTGAATTCCGATGCAGACAAAATCCCCTTTCACCCATACTTTTCATACAAAGACCTCCTTGGATTCATTATCATACTTACAGCTCTTACTGCCTTGGCCCTC
>Uropterygius_micropterus_haplotype_67_cytochrome_b_(cytb)_gene
TAGTGGATCTCCCAACCCCATCTAACATCTCAGCCATATGAAACTTCGGATCTCTCCTTGGTCTCTGCCTAATCACTCAAATCCTAACAGGCCTCTTCCTGGCCATACACTATACCTCAGATATCTCAACCGCTTTCTCCTCCGTTGCCCACATCTGCCGAGACGTAAACTATGGGTGACTAATCCGAAACCTTCACGCCAACGGCGCATCTTTTTTCTTCATTTGCCTATATATGCATATCGCACGAGGCCTGTACTACGGCTCATACCTCTATAAAGAAACCTGAAATATTGGGGTCATCCTTTTCCTCCTAGTGATAATAACAGCATTCGTAGGTTACGTATTGCCCTGAGGCCAAATATCCTTCTGAGGCGCGACAGTCATCACCAACCTGCTATCAGCAGTCCCATATGTGGGCAACACCCTTGTTCAATGAATTTGGGGCGGATTTTCGGTAGATAACGCCACCCTCACACGTTTCTTTGCCTTCCACTTTTTACTACCCTTCGTAGTCCTCGCCGCAACCCTCCTTCACCTGCTCTTCCTACACGAAACCGGATCAAATAACCCCGCAGGCCTGAATTCCGATGCAGACAAAATCCCCTTTCACCCATACTTTTCATACAAAGACCTCCTTGGATTCATTATCATACTTACAGCTCTTACTGCCTTGGCCCTC
>Uropterygius_micropterus_haplotype_68_cytochrome_b_(cytb)_gene
TAGTGGATCTCCCAACCCCATCTAACATCTCAGCCATATGAAACTTCGGATCTCTCCTTGGTCTCTGCCTAATCACTCAAATCCTAACAGGCCTCTTCCTGGCCATACACTATACCTCAGATATCTCAACCGCTTTCTCCTCCGTTGCCCACATCTGCCGAGACGTAAACTATGGGTGACTAATCCGAAACCTTCACGCCAACGGCGCATCTTTTTTCTTCATTTGCCTATATATGCATATCGCACGAGGCCTGTACTACGGTTCATACCTCTATAAAGAAACCTGAAATATTGGGGTCATCCTTTTCCTCCTAGTGATAATAACAGCATTCGTAGGTTACGTATTGCCCTGGGGCCAAATATCCTTCTGGGGCGCGACAGTCATCACCAACCTGCTATCAGCAGTCCCATATGTGGGCAACACCCTTGTTCAATGAATTTGGGGCGGATTTTCGGTAGATAACGCCACCCTCACACGTTTCTTTGCCTTCCACTTTTTACTACCCTTCGTAGTCCTCGCCGCAACCCTCCTTCACCTGCTCTTCCTACACGAAACCGGGTCAAATAACCCCGCAGGCCTGAATTCCGATGCAGACAAAATCCCCTTTCACCCATACTTTTCATACAAAGACCTCCTTGGATTCATTATCATACTTACAGCTCTTACTGCCTTGGCCCTC
>Uropterygius_micropterus_haplotype_69_cytochrome_b_(cytb)_gene
TAGTGGATCTCCCAACCCCATCTAACATCTCAGCCATATGAAACTTCGGATCTCTCCTTGGTCTCTGCCTAATCACTCAAATCCTAACAGGCCTCTTCCTGGCCATACACTATACCTCAGATATCTCAACCGCTTTCTCCTCCGTTGCCCACATCTGCCGAGACGTAAACTATGGGTGACTAATCCGAAACCTTCACGCCAACGGCGCATCTTTTTTCTTCATTTGCCTATATATGCATATCGCACGAGGCCTGTACTACGGCTCATACCTCTATAAAGAAACCTGAAATATTGGGGTCATCCTTTTCCTCCTAGTGATAATAACAGCATTCGTAGGTTACGTATTGCCCTGGGGCCAAATATCCTTCTGAGGCGCGACAGTCATCACCAACCTGCTATCAGCAGTCCCATATGTGGGCAACACCCTTGTTCAATGAATTTGGGGCGGATTTTCGGTAGATAACGCCACCCTCACACGTTTCTTTGCCTTCCACTTTTTACTACCCTTCGTAGTCCTCGCCGCAACCCTCCTTCACCTGCTCTTCCTACACGAAACCGGGTCAAATAACCCCGCCGGCCTGAATTCCGATGCAGACAAAATCCCCTTTCACCCATACTTTTCATACAAAGACCTCCTTGGATTCATTATCATACTTACAGCTCTTACTGCCTTGGCCCTC
>Uropterygius_micropterus_haplotype_70_cytochrome_b_(cytb)_gene
TAGTGGATCTCCCAACCCCATCTAACATCTCAGCCATATGAAACTTCGGATCTCTCCTTGGTCTCTGCCTAATCACTCAAATCCTAACAGGCCTCTTCCTGGCCATACACTATACCTCAGATATCTCAACCGCTTTCTCCTCCGTTGCCCACATCTGCCGAGACGTAAACTATGGGTGACTAATCCGAAACCTTCACGCCAACGGCGCATCTTTTTTCTTCATTTGCCTATACATGCATATCGCACGAGGCCTGTACTACGGTTCATACCTCTATAAAGAAACCTGAAATATTGGGGTCATCCTTTTCCTCCTAGTGATAATAACAGCATTCGTAGGTTACGTATTGCCCTGGGGCCAAATATCCTTCTGAGGCGCGACAGTCATCACCAACCTGCTATCAGCAGTCCCATATGTGGGCAACACCCTTGTTCAATGAATTTGGGGCGGATTTTCGGTAGATAACGCCACCCTCACACGTTTCTTTGCCTTCCACTTTTTACTACCCTTCGTAGTCCTCGCCGCAACCCTCCTTCACCTGCTCTTCCTACACGAAACCGGGTCAAATAACCCCGCAGGCCTGAATTCCGATGCAGACAAAATCCCCTTTCACCCATACTTTTCATACAAAGACCTCCTTGGATTCATTATCATACTTACAGCTCTTACTGCCTTGGCCCTC
>Uropterygius_micropterus_haplotype_71_cytochrome_b_(cytb)_gene
TAGTGGATCTCCCAACCCCATCTAACATCTCAGCCATATGAAACTTCGGATCTCTCCTTGGTCTCTGCCTAATCACTCAAATCCTAACAGGCCTCTTCCTGGCCATACACTATACCTCAGATATCTCAACCGCTTTCTCCTCCGTTGCCCACATCTGCCGGGACGTAAACTATGGGTGACTAATCCGAAACCTTCACGCCAACGGCGCATCTTTTTTCTTCATTTGCCTATATATGCATATCGCACGAGGCCTGTACTACGGTTCATACCTCTATAAAGAAACCTGAAATATTGGGGTCATCCTTTTCCTCCTAGTGATAATAACAGCATTCGTAGGTTACGTATTGCCCTGGGGCCAAATATCCTTCTGAGGCGCGACAGTCATCACCAACCTGCTATCAGCAGTCCCATATGTGGGCAACACCCTTGTTCAATGAATTTGGGGCGGATTTTCGGTAGATAACGCCACCCTCACACGTTTCTTTGCCTTCCACTTTTTACTACCCTTCGTAGTCCTCGCCGCAACCCTCCTTCACCTGCTCTTCCTACACGAAACCGGGTCAAATAATCCCGCAGGCCTGAATTCCGATGCAGACAAAATCCCCTTTCACCCATACTTTTCATACAAAGACCTCCTTGGATTCATTATCATACTTACAGCTCTTACTGCCTTGGCCCTC
>Uropterygius_micropterus_haplotype_72_cytochrome_b_(cytb)_gene
TAGTGGATCTCCCAACCCCATCTAACATCTCAGCCATATGAAACTTCGGATCTCTCCTTGGTCTCTGCCTAATCACTCAAATCCTAACAGGCCTCTTCCTGGCCATACACTATACCTCAGATATCTCAACCGCTTTCTCCTCCGTTGCCCACATCTGCCGAGACGTAAACTATGGGTGACTAATCCGAAACCTTCACGCCAACGGCGCATCTTTTTTCTTCATTTGCCTATATATGCATATCGCACGAGGCCTGTACTACGGTTCATACCTCTATAAAGAAACCTGAAATATTGGGGTCATCCTTTTCCTCCTAGTGATAATAACAGCATTCGTAGGTTACGTATTGCCCTGGGGCCAAATATCCTTCTGAGGCGCGACAGTCATCACCAACCTGCTATCAGCAGTCCCATATGTGGGCAACACCCTTGTTCAATGAATTTGGGGCGGATTTTCAGTAGATAACGCCACCCTCACACGTTTCTTTGCCTTCCACTTTTTACTACCTTTCGTAGTCCTCGCCGCAACCCTCCTTCACCTGCTCTTCCTACACGAAACCGGGTCAAATAACCCCGCAGGCCTGAATTCCGATGCAGACAAAATCCCCTTTCACCCATACTTTTCATACAAAGACCTCCTTGGATTCATTATCATACTTACAGCTCTTACTGCCTTGGCCCTC
>Uropterygius_micropterus_haplotype_73_cytochrome_b_(cytb)_gene
TAGTGGATCTCCCAACCCCATCTAACATCTCAGCCATATGAAACTTCGGATCTCTCCTTGGCCTCTGCCTAATCACCCAAATCCTAACAGGCCTCTTCCTGGCCATACACTATACCTCAGATATTTCAACCGCTTTCTCCTCCATTGCCCACATCTGCCGAGACGTAAACTATGGGTGACTAATCCGAAACCTTCACGCCAACGGCGCATCTTTTTTCTTCATTTGCCTATATATGCATATCGCACGAGGCCTGTACTACGGTTCATACCTCTATAAAGAAACCTGAAATATTGGAGTCATCCTTTTCCTCCTAGTGATAATAACAGCATTCGTAGGTTACGTATTACCCTGGGGCCAAATATCCTTCTGGGGCGCGACAGTCATCACCAACCTGCTATCAGCAGTCCCATATGTGGGCAACACCCTTGTTCAATGAATTTGGGGCGGATTTTCGGTAGATAATGCCACCCTCACACGTTTCTTTGCCTTCCACTTTTTACTACCCTTCGTAGTCCTCGCCGCAACCCTCCTTCACCTGCTCTTCCTACACGAAACCGGGTCAAACAACCCCGCAGGCCTGAATTCCGATGCAGACAAAATCCCATTTCACCCATACTTTTCATACAAAGACCTCCTTGGATTCATTATCATACTTACAGCTCTTACTGCCTTGGCCCTC
>Uropterygius_micropterus_haplotype_74_cytochrome_b_(cytb)_gene
TAGTGGATCTCCCAACCCCATCTAACATCTCAGCCATATGAAACTTCGGATCTCTCCTTGGTCTCTGCCTAATCACTCAAATCCTAACAGGCCTCTTCCTGGCCATACACTATACCTCAGATATCTCAACCGCTTTCTCCTCCGTTGCCCACATCTGCCGAGACGTAAACTATGGGTGACTAATCCGAAACCTTCACGCCAACGGCGCATCTTTTTTCTTCATTTGCCTATATATGCATATCGCACGAGGCCTGTACTACGGTTCATACCTCTATAAAGAAACCTGAAATATTGGGGTCATCCTTTTCCTCCTAGTGATAATAACAGCATTCGTAGGTTACGTATTACCCTGGGGCCAAATATCCTTCTGAGGCGCGACAGTCATCACCAACCTGCTATCAGCAGTCCCATATGTGGGCAACACCCTTGTTCAATGAATTTGGGGCGGATTTTCGGTAGATAACGCCACCCTCACACGTTTCTTTGCCTTCCACTTTTTACTACCCTTCGTAGTCCTCGCCGCAACCCTCCTTCACCTGCTCTTCCTACACGAAACCGGGTCAAATAACCCCGCAGGCCTGAATTCCGATGCAGACAAAATCCCCTTTCACCCATACTTTTCATACAAAGACCTCCTTGGATTCATTATCATACTTACAGCTCTTACTGCCTTGGCCCTT
>Uropterygius_micropterus_haplotype_75_cytochrome_b_(cytb)_gene
TAGTGGATCTCCCAACCCCATCTAACATCTCAGCCATATGAAACTTCGGATCTCTCCTTGGTCTCTGCCTAATCACTCAAATCCTAACAGGCCTCTTCCTGGCCATACACTATACCTCAGATATCTCAACCGCTTTCTCCTCCGTTGCCCACATCTGCCGAGACGTAAACTATGGGTGACTAATCCGAAACCTTCACGCCAACGGCGCATCTTTTTTCTTCATTTGCCTATATATGCATATCGCACGAGGCCTGTACTACGGTTCATACCTCTATAAAGAAACCTGAAATATTGGGGTCATCCTTTTCCTCCTAGTGATAATAACAGCATTCGTAGGTTACGTATTGCCCTGAGGCCAAATATCCTTCTGAGGCGCGACAGTCATCACCAACCTGCTATCAGCAGTCCCATATGTAGGCAACACCCTTGTTCAATGAATTTGGGGCGGATTTTCGGTAGATAACGCCACCCTCACACGTTTCTTTGCCTTCCACTTTTTACTACCCTTCGTAGTCCTCGCCGCAACCCTCCTTCACCTGCTCTTCCTACACGAAACCGGGTCAAATAACCCCGCAGGCCTGAATTCCGATGCAGACAAAATCCCCTTTCACCCATACTTTTCATACAAAGACCTCCTTGGATTCATTATCATACTTACAGCTCTTACTGCCTTGGCCCTC
>Uropterygius_micropterus_haplotype_76_cytochrome_b_(cytb)_gene
TAGTGGATCTCCCAACCCCATCTAACATCTCAGCCATATGAAACTTCGGATCTCTCCTTGGTCTCTGCCTAATCACTCAAATCCTAACAGGCCTCTTCCTGGCCATACACTATACCTCAGATATCTCAACCGCTTTCTCCTCCGTTGCCCACATCTGCCGAGACGTAAACTATGGGTGACTAATCCGAAACCTTCACGCCAACGGCGCATCTTTTTTCTTCATTTGCCTATATATGCATATCGCACGAGGCCTGTACTACGGTTCATACCTCTATAAAGAAACCTGAAATATTGGGGTCATCCTTTTCCTCCTAGTGATAATAACAGCATTCGTAGGTTACGTATTGCCCTGGGGCCAAATATCCTTCTGAGGCGCGACAGTCATCACCAACCTGCTATCAGCAGTCCCATATGTGGGCAACACCCTTGTTCAATGAATTTGGGGCGGATTTTCGGTAGATAACGCCACCCTCACACGTTTCTTTGCCTTCCACTTTTTACTGCCCTTCGTAGTCCTCGCCGCAACCCTCCTTCACCTGCTCTTCCTACACGAAACCGGGTCAAATAACCCCGCAGGCCTGAATTCCGATGCAGACAAAATCCCCTTTCACCCATACTTTTCATACAAAGACCTCCTTGGATTCATTATCATACTTACAGCTCTTACTGCCTTGGCCCTC
>Uropterygius_micropterus_haplotype_77_cytochrome_b_(cytb)_gene
TAGTGGATCTCCCAACCCCATCTAACATCTCAGCCATATGAAACTTCGGATCCCTCCTTGGTCTCTGCCTAATCACTCAAATCCTAACAGGCCTCTTCCTGGCCATACACTATACCTCAGATATCTCAACCGCTTTCTCCTCCGTTGCCCACATCTGCCGAGACGTAAACTATGGGTGACTGATCCGAAACCTTCACGCCAACGGCGCATCTTTTTTCTTCATTTGCCTATATATGCATATCGCACGAGGCCTGTACTACGGTTCATACCTCTATAAAGAAACCTGAAATATTGGGGTCATCCTTTTCCTCCTAGTGATAATAACAGCATTCGTAGGTTACGTATTGCCCTGGGGCCAAATATCCTTCTGGGGCGCGACAGTCATCACCAACCTGCTATCAGCAGTCCCATATGTGGGCAACACCCTTGTTCAATGAATTTGGGGCGGATTTTCGGTAGATAACGCCACCCTCACACGTTTCTTTGCCTTCCACTTTTTACTACCCTTCGTAGTCCTCGCCGCAACCCTCCTTCACCTGCTCTTCCTACACGAAACCGGGTCAAATAACCCCGCTGGCCTGAATTCCGATGCAGACAAAATCCCCTTTCACCCATACTTTTCATACAAAGACCTCCTTGGATTCATTATCATACTTACAGCTCTTACTGCCTTGGCCCTC
>Uropterygius_micropterus_haplotype_78_cytochrome_b_(cytb)_gene
TAGTGGATCTCCCAACCCCATCTAACATCTCAGCCATATGAAACTTCGGATCTCTCCTTGGTCTCTGCCTAATCACTCAAATCCTAACAGGCCTCTTCCTGGCCATACACTATACCTCAGATATCTCAACCGCTTTCTCCTCCGTTGCCCACATCTGCCGAGACGTAAACTATGGGTGACTAATCCGAAACCTTCACGCCAACGGCGCATCTTTTTTCTTCATTTGCCTATATATGCATATCGCACGAGGCCTGTACTACGGTTCATACCTCTATAAAGAAACCTGAAATATTGGGGTCATCCTTTTCCTCCTAGTGATAATAACAGCATTCGTAGGTTACGTATTGCCCTGGGGCCAAATATCCTTCTGAGGCGCGACAGTCATCACCAACCTGCTATCAGCAGTCCCATATGTGGGCAACACCCTTGTTCAATGAATTTGGGGCGGATTTTCGGTAGATAACGCCACCCTCACACGTTTCTTTGCCTTCCACTTTTTACTACCCTTCGTAGTCCTCGCCGCAACCCTCCTTCACCTGCTCTTCCTACACGAAACCGGGTCAAACAACCCCGCAGGCCTGAATTCCGATGCAGACAAAATCCCCTTTCACCCATACTTTTCATACAAAGACCTCCTTGGATTCATTATCATACTTACAGCTCTTACTGCCTTGGCCCTC
>Uropterygius_micropterus_haplotype_79_cytochrome_b_(cytb)_gene
TAGTGGATCTCCCAACCCCATCTAACATCTCAGCCATATGAAACTTCGGATCTCTCCTTGGTCTCTGCCTAATCACCCAAATCCTAACAGGCCTCTTCCTGGCCATACACTACACCTCAGATATCTCAACCGCTTTCTCCTCCGTTGCCCACATCTGCCGAGACGTAAACTATGGGTGACTAATCCGAAACCTTCACGCCAACGGCGCATCTTTTTTCTTCATTTGCCTATATATGCATATCGCACGAGGCCTGTACTACGGTTCATACCTCTATAAAGAAACCTGGAATATTGGAGTCATCCTTTTCCTCCTAGTGATAATAACAGCATTCGTAGGTTACGTATTGCCCTGGGGCCAAATATCCTTCTGAGGCGCGACAGTCATCACCAACCTGCTATCAGCAGTCCCATATGTGGGCAACACCCTTGTTCAATGAATTTGAGGCGGATTTTCGGTAGATAACGCCACCCTCACACGTTTCTTTGCCTTCCACTTTTTACTACCCTTCGTAGTCCTCGCCGCAACCCTCCTTCACCTGCTCTTCCTACACGAAACCGGGTCAAATAACCCCGCAGGCCTGAATTCCGATGCAGACAAAATCCCCTTTCACCCATACTTTTCATACAAAGACCTCCTTGGATTCATTATCATACTTACAGCTCTTACTGCCTTGGCCCTC
>Uropterygius_micropterus_haplotype_80_cytochrome_b_(cytb)_gene
TAGTGGATCTCCCAACCCCATCTAACATCTCAGCCATATGAAACTTCGGATCTCTCCTTGGTCTCTGCCTAATCACTCAAATCCTAACAGGCCTCTTCCTAGCCATACACTATACCTCAGATATCTCAACCGCTTTCTCCTCCGTTGCCCACATCTGCCGAGACGTAAACTATGGGTGACTAATCCGAAACCTTCACGCCAACGGCGCATCTTTTTTCTTCATTTGCCTATATATGCATATCGCACGAGGCCTGTACTACGGTTCATACCTCTATAAAGAAACCTGAAATATTGGGGTCATCCTTTTCCTCCTAGTGATAATAACAGCATTCGTAGGTTACGTATTGCCCTGGGGCCAAATATCCTTCTGAGGCGCGACAGTCATCACCAACCTGCTATCAGCAGTCCCATATGTGGGCAACACCCTTGTTCAATGAATTTGGGGCGGATTTTCAGTAGATAACGCCACCCTCACACGTTTCTTTGCCTTCCACTTTTTACTACCCTTCGTAGTCCTCGCCGCAACCCTCCTTCACCTGCTCTTCCTACACGAAACCGGGTCAAATAACCCCGCAGGCCTGAATTCCGATGCAGACAAAATCCCCTTTCACCCATACTTTTCATACAAAGACCTCCTTGGATTCATTATCATACTTACAGCTCTTACTGCCTTGGCCCTC
>Uropterygius_micropterus_haplotype_81_cytochrome_b_(cytb)_gene
TAGTGGATCTCCCAACCCCATCTAACATCTCAGCCATATGAAACTTCGGATCTCTCCTTGGTCTCTGCCTAATCACTCAAATCCTAACAGGCCTCTTCCTGGCCATACACTATACCTCAGATATCTCAACCGCTTTCTCCTCCGTTGCCCACATCTGCCGAGACGTAAACTATGGGTGACTAATCCGAAACCTTCACGCCAACGGCGCATCTTTTTTCTTCATTTGCCTATATATGCATATCGCACGAGGCCTGTACTACGGTTCATACCTCTATAAAGAAACCTGAAATATTGGGGTCATCCTTTTCCTCCTAGTGATAATAACAGCATTCGTAGGTTACGTATTGCCCTGGGGCCAAATATCCTTCTGAGGCGCGACAGTCATCACCAACCTGCTATCAGCAGTCCCATATGTGGGCAACACCCTTGTTCAATGAATTTGGGGCGGATTTTCGGTAGATAACGCCACCCTCACACGTTTCTTTGCCTTCCACTTTTTACTACCCTTCGTAATCCTCGCCGCAACCCTCCTTCACCTGCTCTTCCTACACGAAACCGGGTCAAATAACCCCGCAGGCCTGAATTCCGATGCAGACAAAATCCCCTTTCACCCATACTTTTCATACAAAGACCTCCTTGGATTCATTATTATACTTACAGCTCTTACTGCCTTGGCCCTC
>Uropterygius_micropterus_haplotype_82_cytochrome_b_(cytb)_gene
TAGTGGATCTCCCAACCCCATCTAACATCTCAGCCATATGAAACTTCGGATCTCTCCTTGGTCTCTGCCTAATCACTCAAATCCTAACAGGCCTCTTCCTGGCCATACACTATACCTCAGATATCTCAACCGCTTTCTCCTCCGTTGCCCACATCTGCCGAGACGTAAACTATGGGTGACTAATCCGAAACCTTCACGCCAACGGCGCATCTTTTTTCTTCATTTGCCTATATATGCATATCGCACGGGGCCTGTACTACGGTTCATACCTCTATAAAGAAACCTGAAACATTGGAGTCATCCTTTTCCTCCTAGTGATAATAACAGCATTCGTAGGTTACGTATTGCCCTGGGGCCAAATATCCTTCTGAGGCGCGACAGTCATCACCAACCTGCTATCAGCAGTCCCATATGTGGGCAACACCCTTGTTCAATGAATTTGGGGCGGATTTTCGGTAGATAACGCCACCCTCACACGTTTCTTTGCCTTCCACTTTTTACTACCCTTCGTAGTCCTCGCCGCAACCCTCCTTCACCTGCTCTTCCTACACGAAACCGGGTCAAATAACCCCGCAGGCCTGAATTCCGATGCAGACAAAATCCCCTTTCACCCATACTTTTCATACAAAGACCTCCTTGGATTCATTATCATACTTACAGCTCTTACTGCCTTGGCCCTC
>Uropterygius_micropterus_haplotype_83_cytochrome_b_(cytb)_gene
TAGTGGATCTCCCAACCCCATCTAACATCTCAGCCATATGAAACTTCGGATCTCTCCTTGGTCTCTGCCTAATCACTCAAATCCTAACAGGCCTCTTCCTGGCCATACACTATACCTCAGATATCTCAACCGCTTTCTCCTCCGTTGCCCACATCTGCCGAGACGTAAACTATGGGTGACTAATCCGAAACCTTCACGCCAACGGCGCATCTTTTTTCTTCATTTGCCTATATATGCATATCGCACGAGGCCTGTACTACGGTTCATACCTCTATAAAGAAACCTGAAATATTGGGGTCATCCTTTTCCTCCTAGTGATAATAACAGCATTCGTAGGTTACGTATTGCCCTGAGGCCAAATATCCTTCTGAGGCGCGACAGTCATCACCAACCTGCTATCAGCAGTCCCATATGTGGGCAACACCCTTGTTCAATGAATTTGGGGCGGATTTTCGGTAGATAACGCCACCCTCACACGTTTCTTTGCCTTCCACTTTTTACTACCCTTCGTAGTCCTCGCCGCAACCCTCCTTCACCTGCTCTTCCTACACGAAACCGGGTCAAATAACCCCGCAGGCCTGAATTCCGATGCAGACAAAATCCCCTTTCACCCATACTTTTCATACAAAGACCTCCTTGGATTCATTATCATACTTACAGCTCTTACTGCCTTGGCCCTC
>Uropterygius_micropterus_haplotype_84_cytochrome_b_(cytb)_gene
TAGTGGATCTCCCAACCCCATCTAACATCTCAGCCATGTGAAACTTCGGATCTCTCCTTGGTCTCTGCCTAATCACCCAAATCCTAACAGGCCTCTTCCTGGCCATACACTATACCTCAGATATCTCAACCGCTTTCTCCTCCGTTGCCCACATCTGCCGAGACGTAAACTATGGGTGACTAATCCGAAACCTTCACGCCAACGGCGCATCCTTTTTCTTCATTTGCCTATATATGCATATCGCACGAGGCCTGTACTACGGTTCATACCTCTATAAAGAAACCTGAAATATTGGAGTCATCCTTTTCCTCCTAGTGATAATAACAGCATTCGTAGGTTACGTATTACCCTGGGGCCAAATATCCTTCTGAGGCGCGACAGTCATCACCAACCTGCTATCAGCAGTCCCATATGTGGGCAACACCCTTGTTCAATGAATTTGGGGCGGATTTTCGGTAGATAATGCCACCCTCACACGTTTCTTTGCCTTCCACTTTTTACTACCCTTCGTAGTCCTCGCCGCAACCCTCCTTCACCTGCTCTTCCTACACGAAACCGGGTCAAATAACCCCGCAGGCCTGAATTCCGATGCAGACAAAATCCCCTTTCACCCATACTTTTCATACAAAGACCTCCTTGGATTCATTATCATACTTACAGCTCTTACTGCCTTGGCCCTC
>Uropterygius_micropterus_haplotype_85_cytochrome_b_(cytb)_gene
TAGTGGATCTCCCAACCCCATCTAACATCTCAGCCATATGAAACTTCGGATCTCTCCTTGGTCTCTGCCTAATCACTCAAATCCTAACAGGCCTCTTCCTGGCCATACACTATACCTCAGATATCTCAACCGCTTTCTCCTCCGTTGCCCACATCTGCCGAGACGTAAACTATGGGTGACTAATCCGAAACCTTCACGCCAACGGCGCATCTTTTTTCTTCATTTGCCTATATATGCATATCGCACGAGGCCTGTACTACGGTTCATACCTCTATAAAGAAACCTGAAATATTGGGGTCATCCTTTTCCTCCTAGTGATAATAACAGCATTCGTAGGTTACGTATTGCCCTGGGGCCAAATATCCTTCTGAGGCGCGACAGTCATCACCAACCTGCTATCAGCAGTCCCATATGTGGGCAACACCCTTGTTCAATGAATTTGGGGCGGATTTTCGGTAGATAACGCCACCCTCACACGTTTCTTTGCCTTCCACTTTTTACTACCCTTCGTAGTCCTCGCCGCAAGCCTCCTTCACCTGCTCTTCCTACACGAAACCGGGTCAAATAACCCCGCAGGCCTGAATTCCGATGCAGACAAAATCCCCTTTCACCCATACTTTTCATACAAAGACCTCCTTGGATTCATTATCATACTTACAGCTCTTACTGCCTTGGCCCTT
>Uropterygius_micropterus_haplotype_86_cytochrome_b_(cytb)_gene
TAGTGGATCTCCCAACCCCATCTAACATCTCAGCCATATGAAACTTCGGATCTCTCCTTGGTCTCTGCCTAATCACCCAAATCCTAACAGGCCTCTTCCTGGCCATACACTATACCTCAGATATCTCAACCGCTTTCTCCTCCGTTGCCCACATCTGCCGAGACGTAAACTATGGGTGACTAATCCGAAACCTTCACGCCAACGGCGCATCCTTTTTCTTCATTTGCCTATATATGCATATCGCACGAGGCCTGTACTACGGTTCATACCTCTATAAAGAAACCTGAAATATTGGAGTCATCCTTTTCCTCCTAGTGATAATAACAGCATTCGTAGGTTACGTATTACCCTGAGGCCAAATATCCTTCTGAGGCGCGACAGTCATCACCAACCTGCTATCAGCAGTCCCATATGTGGGCAACACCCTTGTTCAATGAATTTGGGGCGGATTTTCGGTAGATAATGCCACCCTCACACGTTTCTTTGCCTTCCACTTTTTACTACCCTTCGTAGTCCTCGCCGCAACCCTCCTTCACCTGCTCTTCCTACACGAAACCGGGTCAAATAACCCCGCAGGCCTGAATTCCGATGCAGACAAAATCCCCTTTCACCCATACTTTTCATACAAAGACCTCCTTGGATTCATTATCATACTTACAGCTCTTGCTGCCTTGGCCCTC
>Uropterygius_micropterus_haplotype_87_cytochrome_b_(cytb)_gene
TAGTGGATCTCCCAACCCCATCTAACATCTCAGCCATATGAAACTTCGGATCTCTCCTTGGTCTCTGCCTAATCACCCAAATCCTAACAGGCCTCTTCCTGGCCATACACTATACCTCAGATATCTCAACCGCTTTCTCCTCCGTTGCCCACATCTGCCGAGACGTAAACTATGGGTGACTAATCCGAAACCTTCACGCCAACGGCGCATCTTTTTTCTTCATTTGCCTATATATGCATATCGCACGAGGCCTGTACTACGGTTCATACCTCTATAAAGAAACCTGAAATATTGGGGTCATCCTTTTCCTTCTAGTGATAATAACAGCATTCGTAGGTTACGTATTGCCCTGGGGCCAAATATCCTTCTGAGGAGCGACAGTCATCACCAACCTGCTATCAGCAGTCCCATATGTGGGCAACACCCTTGTTCAATGAATTTGGGGCGGATTTTCGGTAGATAACGCCACCCTCACACGTTTCTTTGCCTTCCACTTTTTACTACCCTTCGTAGTCCTCGCCGCAACCCTCCTCCACCTGCTCTTCCTACACGAAACCGGGTCAAATAACCCCGCAGGCCTAAATTCCGATGCAGACAAAATCCCCTTTCACCCATACTTTTCATACAAAGACCTCCTTGGATTCATTATCATACTTACAGCTCTTACTGCCTTGGCCCTA
>Uropterygius_micropterus_haplotype_88_cytochrome_b_(cytb)_gene
TAGTGGATCTCCCAACCCCATCTAACATCTCAGCCATATGAAACTTCGGATCTCTCCTTGGTCTCTGCCTAATCACTCAAATCCTAACAGGCCTCTTCCTGGCCATACACTATACCTCAGATATCTCAACCGCTTTCTCCTCCGTTGCCCACATCTGCCGAGACGTAAACTATGGGTGACTAATCCGAAACCTTCACGCCAACGGTGCATCTTTTTTCTTCATTTGCCTATATATGCATATCGCACGAGGCCTGTACTACGGTTCATACCTCTATAAAGAAACCTGAAATATTGGGGTCATCCTTTTCCTCCTAGTGATAATAACAGCATTCGTAGGTTACGTGTTGCCCTGGGGCCAAATATCCTTCTGAGGCGCGACAGTCATCACCAACCTGCTATCAGCAGTCCCATATGTGGGCAACACCCTTGTTCAATGAATTTGGGGCGGATTTTCGGTAGATAACGCCACCCTCACACGTTTCTTTGCCTTCCACTTTTTACTACCCTTCGTAGTCCTCGCCGCAACCCTCCTTCACCTGCTCTTTCTACACGAAACCGGGTCAAATAACCCCGCAGGCCTGAATTCCGATGCAGACAAAATCCCCTTTCACCCATACTTTTCATACAAAGACCTCCTCGGATTCATTATCATACTTACAGCTCTTACTGCCTTGGCCCTC
>Uropterygius_micropterus_haplotype_89_cytochrome_b_(cytb)_gene
TAGTGGATCTCCCAACCCCGTCTAATATCTCAGCCATATGAAACTTTGGATCTCTCCTTGGTCTCTGCCTAATCACTCAAATCCTAACAGGCCTCTTCCTGGCCATACACTATACCTCAGATATCTCAACCGCTTTCTCCTCCGTTGCCCACATCTGCCGAGACGTAAACTATGGGTGACTAATCCGAAACCTTCACGCCAACGGCGCATCTTTTTTCTTCATTTGCCTATATATGCATATCGCACGAGGTCTGTACTACGGTTCATACCTCTATAAAGAAACCTGAAATATTGGGGTCATCCTTTTCCTCCTAGTGATAATAACAGCATTCGTAGGTTACGTATTGCCCTGGGGCCAAATGTCCTTCTGAGGCGCGACAGTCATCACCAACCTGCTATCAGCAGTCCCATATGTGGGCAACACCCTTGTTCAATGAATTTGGGGCGGATTTTCGGTAGATAACGCCACCCTCACACGTTTCTTTGCCTTCCACTTTTTACTACCCTTCGTAGTCCTCGCCGCAACCCTCCTTCACCTGCTCTTCCTACACGAAACCGGGTCAAATAACCCCGCAGGCCTGAATTCCGATGCAGACAAAATCCCCTTTCACCCATACTTTTCATACAAAGACCTCCTTGGATTCATTATCATACTTACAGCTCTTACTGCCTTGGCCCTC
>Uropterygius_micropterus_haplotype_90_cytochrome_b_(cytb)_gene
TAGTGGATCTCCCAACCCCATCTAACATCTCAGCCATGTGAAACTTCGGATCTCTTCTTGGTCTCTGCCTAATCACCCAAATCCTAACAGGCCTCTTCCTGGCCATACACTATACCTCAGATATCTCAACCGCTTTCTCCTCCGTTGCCCACATCTGCCGAGACGTAAACTATGGGTGACTAATCCGAAACCTTCACGCCAACGGCGCATCCTTTTTCTTCATTTGCCTATATATGCATATCGCACGAGGCCTGTACTACGGTTCATACCTCTATAAAGAAACCTGAAATATTGGAGTCATCCTTTTCCTCCTAGTGATAATAACAGCATTCGTAGGTTACGTATTACCCTGGGGCCAAATATCCTTCTGAGGCGCGACAGTCATCACCAACCTGCTATCAGCAGTCCCATATGTGGGCAACACCCTTGTTCAATGAATTTGGGGCGGATTTTCGGTAGATAATGCCACCCTCACACGTTTCTTTGCCTTCCACTTTTTACTACCCTTCGTAGTCCTCGCCGCAACCCTCCTTCACCTGCTCTTCCTACACGAAACCGGGTCAAATAACCCCGCAGGCCTGAATTCCGATGCAGACAAAATCCCCTTTCACCCATACTTTTCATACAAAGACCTCCTTGGATTCATTATCATACTTACAGCTCTTACTGCCTTGGCCCTC
>Uropterygius_micropterus_haplotype_91_cytochrome_b_(cytb)_gene
TAGTGGATCTCCCAACCCCATCTAACATCTCAGCCATATGAAACTTCGGATCTCTCCTTGGTCTCTGCCTAATCACTCAAATCCTAACAGGCCTCTTCCTGGCCATACACTATACCTCAGATATCTCAACCGCTTTCTCCTCCGTTGCCCACATCTGCCGAGACGTAAACTATGGGTGACTAATCCGAAACCTTCACGCCAACGGCGCATCTTTTTTCTTCATTTGCCTATATATGCATATCGCACGAGGCCTGTACTACGGTTCATACCTCTATAAAGAAACCTGAAATATTGGGGTCATCCTTTTCCTCCTAGTGATAATAACAGCATTCGTAGGTTACGTATTGCCCTGGGGCCAAATATCCTTCTGAGGCGCGACAGTCATCACCAACCTGCTATCAGCAGTCCCATATGTAGGCAACACCCTTGTTCAATGAATTTGGGGCGGATTTTCGGTAGATAACGCCACCCTCACACGTTTCTTTGCCTTCCACTTTTTACTACCCTTCGTAGTCCTCGCCGCAACCCTCCTTCACCTGCTCTTCCTACACGAAACCGGGTCAAATAACCCCGCAGGCCTGAATTCCGATGCAGACAAAATCCCCTTTCACCCATACTTTTCATACAAAGACCTCCTTGGATTCATTATCATACTTACAGCTCTTACTGCCTTGGCCCTC
>Uropterygius_micropterus_haplotype_92_cytochrome_b_(cytb)_gene
TAGTGGATCTCCCAACCCCATCTAACATCTCAGCCATATGAAACTTCGGATCTCTCCTTGGTCTCTGCCTAATCACTCAAATCCTAACAGGCCTCTTCCTGGCCATACACTATACCTCAGATATCTCAACCGCTTTCTCCTCCGTTGCCCACATCTGCCGAGATGTAAACTATGGGTGACTAATCCGAAACCTTCACGCCAACGGCGCATCTTTTTTCTTCATTTGCCTATATATGCATATCGCACGAGGCCTGTACTACGGTTCATACCTCTATAAAGAAACCTGAAATATTGGGGTCATCCTTTTCCTCCTAGTGATAATAACAGCATTCGTAGGTTACGTATTGCCCTGGGGCCAAATATCCTTCTGAGGCGCGACAGTCATCACCAACCTGCTATCAGCAGTCCCATATGTGGGCAACACCCTTGTTCAATGAATTTGGGGCGGATTTTCGGTAGATAACGCCACCCTTACACGTTTCTTTGCCTTCCACTTTTTACTACCCTTCGTAGTCCTCGCCGCAACCCTCCTTCACCTGCTCTTCCTACACGAAACCGGGTCAAATAACCCCGCAGGCCTGAATTCCGATGCAGACAAAATCCCCTTTCACCCATACTTTTCATACAAAGACCTCCTTGGATTCATTATCATACTTACAGCTCTTACTGCCTTGGCCCTC
>Uropterygius_micropterus_haplotype_93_cytochrome_b_(cytb)_gene
TAGTGGATCTCCCAACCCCATCTAACATCTCAGCCATATGAAACTTCGGATCTCTCCTTGGTCTCTGCCTAATCACCCAAATCCTAACAGGCCTCTTCCTGGCCATACACTATACCTCAGATATCTCAACCGCTTTCTCCTCCGTTGCCCACATCTGCCGAGACGTAAACTATGGGTGACTAATCCGAAACCTTCACGCCAACGGCGCATCCTTTTTCTTCATTTGCCTATATATGCATATCGCACGAGGCCTGTACTACGGTTCATACCTCTATAAAGAAACCTGAAATATTGGAGTCATCCTTTTCCTCCTAGTGATAATAACAGCATTCGTAGGTTACGTATTACCCTGGGGCCAAATATCCTTCTGAGGCGCGACAGTCATCACCAACCTGCTATCAGCAGTCCCATATGTGGGCAACACCCTTGTTCAATGAATTTGGGGCGGATTTTCGGTAGATAATGCCACCCTCACACGTTTCTTTGCCTTCCACTTTTTACTACCCTTCGTAGTCCTCGCCGCAACCCTCCTTCACCTGCTCTTCCTACACGAAACCGGGTCAAATAACCCCGCAGGCCTGAATTCCGATGCAGACAAAATCCCCTTTCACCCATACTTTTCATACAAAGACCTCCTTGGATTCATTATCATACTTACAGCTCTTACTGCCTTGGCCCTC
>Uropterygius_micropterus_haplotype_94_cytochrome_b_(cytb)_gene
TAGTGGATCTCCCAACCCCATCTAACATCTCAGCCATATGAAACTTCGGATCTCTCCTTGGTCTCTGCCTAATCACTCAAATCCTAACAGGCCTCTTCCTGGCCATACACTATACCTCAGATATCTCAACCGCTTTCTCCTCCGTTGCCCACATCTGCCGAGACGTAAACTATGGGTGACTAATCCGAAACCTTCACGCCAACGGCGCATCTTTTTTCTTCATTTGCCTATACATGCATATCGCACGAGGCCTGTACTACGGTTCATACCTCTATAAAGAAACCTGAAATATTGGGGTCATCCTTTTCCTCCTAGTAATAATAACAGCATTCGTAGGTTACGTATTGCCCTGGGGCCAAATATCCTTCTGAGGCGCGACAGTCATCACCAACCTGCTATCAGCAGTCCCATATGTGGGCAACACCCTTGTTCAATGAATTTGGGGCGGATTTTCAGTAGATAACGCCACCCTCACACGTTTCTTTGCCTTCCACTTTTTACTACCCTTCGTAGTCCTCGCCGCAACCCTCCTTCACCTGCTCTTCCTACACGAAACCGGGTCAAATAACCCCGCAGGCCTGAATTCCGATGCAGACAAAATCCCCTTTCACCCATACTTTTCATACAAAGACCTCCTTGGATTCATTATCATACTTACAGCTCTTACTGCCTTGGCCCTC
>Uropterygius_micropterus_haplotype_95_cytochrome_b_(cytb)_gene
TAGTGGATCTCCCAACCCCATCTAACATCTCAGCCATATGAAACTTCGGATCTCTCCTTGGTCTCTGCCTAATCACTCAAATCCTAACAGGCCTCTTCCTGGCCATACACTATACCTCAGATATCTCAACCGCTTTCTCCTCCGTTGCCCACATCTGCCGAGACGTAAACTATGGGTGACTAATCCGAAACCTTCACGCCAACGGCGCATCTTTTTTCTTCATTTGCCTATATATGCATATCGCACGAGGCCTGTACTACGGTTCATACCTCTATAAAGAAACCTGAAATATTGGGGTCATCCTTTTCCTCCTAGTGATAATAACAGCATTCGTAGGTTACGTATTGCCCTGGGGCCAAATATCCTTCTGAGGCGCGACAGTCATCACCAACCTGCTATCAGCAGTCCCATATGTGGGCAACACCCTTGTTCAATGAATTTGAGGCGGATTTTCGGTAGATAACGCCACCCTTACACGTTTCTTTGCCTTCCACTTTTTACTACCCTTCGTGGTCCTCGCCGCAACCCTCCTTCACCTGCTCTTCCTACACGAAACCGGGTCAAATAACCCCGCAGGCCTGAATTCCGATGCAGACAAAATCCCCTTTCACCCATACTTTTCATACAAAGACCTCCTTGGATTCATTATCATACTTACAGCTCTTACTGCCTTGGCCCTC
>Uropterygius_micropterus_haplotype_96_cytochrome_b_(cytb)_gene
TAGTGGATCTCCCAACCCCATCTAACATCTCAGCCATATGAAACTTCGGATCTCTCCTTGGTCTCTGCCTAATCACTCAAATCCTAACAGGCCTCTTCCTGGCCATACACTATACCTCAGATATCTCAACCGCTTTCTCCTCCGTTGCCCACATCTGCCGAGACGTAAACTATGGGTGACTAATCCGAAACCTTCACGCCAACGGCGCATCTTTTTTCTTCATTTGCCTATATATGCATATCGCACGAGGCCTGTACTACGGTTCATACCTCTATAAAGAAACCTGAAATATTGGGGTCATCCTTTTCCTCCTAGTGATAATAACAGCATTCGTAGGTTACGTATTGCCCTGGGGCCAAATATCCTTCTGAGGCGCGACAGTCATCACCAACCTGCTATCAGCAGTCCCATATGTGGGCAACACCCTTGTTCAATGAATTTGGGGCGGGTTTTCGGTAGATAATGCCACCCTCACACGTTTCTTTGCCTTCCACTTTTTACTACCCTTCGTAGTCCTCGCCGCAACCCTCCTTCACCTGCTCTTCCTACACGAAACCGGGTCAAATAACCCCGCAGGCCTGAATTCCGATGCAGACAAAATCCCCTTTCACCCATACTTTTCATACAAAGACCTCCTTGGATTCATTATCATACTTACAGCTCTTACTGCCTTGGCCCTC
>Uropterygius_micropterus_haplotype_97_cytochrome_b_(cytb)_gene
TAGTGGATCTCCCAACCCCATCTAACATCTCAGCCATATGAAACTTCGGATCTCTCCTTGGTCTCTGCCTAATCACTCAAATCCTAACAGGCCTCTTCCTGGCCATACACTATACCTCAGATATCTCAACCGCTTTCTCCTCCGTTGCCCACATCTGCCGAGACGTAAACTATGGGTGACTAATCCGAAACCTTCACGCCAACGGCGCATCTTTTTTCTTCATTTGCCTATATATGCATATCGCACGAGGCCTGTACTACGGTTCATACCTCTATAAAGAAACCTGAAATATTGGGGTCATCCTTTTCCTCCTAGTGATAATAACAGCATTCGTAGGTTACGTATTGCCCTGGGGCCAAATATCCTTCTGAGGCGCGACAGTCATCACCAACCTGCTATCAGCAGTCCCATATGTGGGCAACACCCTTGTTCAATGAATTTGGGGCGGATTTTCGGTAGATAACGCCACCCTCACACGTTTCTTTACCTTCCACTTTTTACTACCCTTCGTAGTCCTCGCCGCAACCCTCCTTCACCTGCTCTTCCTACACGAAACCGGGTCAAATAACCCCGCAGGCCTGAATTCCGATGCAGACAAAATCCCCTTTCACCCATACTTTTCATACAAAGACCTCCTTGGATTCATTATCATACTTACAGCTCTTACTGCCTTGGCCCTC
>Uropterygius_micropterus_haplotype_98_cytochrome_b_(cytb)_gene
TAGTGGATCTCCCAACCCCATCTAACATCTCAGCCATATGAAACTTCGGATCTCTCCTTGGTCTCTGCCTAATCACTCAAATCCTAACAGGCCTCTTCCTGGCCATACACTATACCTCAGATATCTCAACCGCTTTCTCCTCCGTTGCCCACATCTGCCGAGACGTAAACTATGGGTGACTAATCCGAAACCTTCACGCCAACGGCGCATCTTTTTTCTTCATTTGCCTATATATGCATATCGCACGAGGCCTGTACTACGGTTCATACCTCTATAAAGAAACCTGAAATATTGGGGTCATCCTTTTCCTCCTAGTGATAATAACAGCATTCGTAGGTTACGTATTGCCCTGGGGCCAAATATCCTTCTGAGGCGCGACAGTCATCACCAATCTGCTATCAGCAGTCCCATATGTGGGCAACACCCTTGTTCAATGAATTTGGGGCGGATTTTCGGTAGATAACGCCACCCTCACACGTTTCTTTGCCTTCCACTTTTTACTACCCTTCGTAGTCCTCGCCGCAACCCTCCTTCACCTGCTCTTCCTACACGAAACCGGGTCAAATAACCCCGCAGGCCTGAATTCCGATGCAGACAAAATCCCCTTTCACCCATACTTTTCATACAAAGACCTCCTTGGATTCATTATCATGCTTACAGCTCTTACTGCCTTGGCCCTC
>Uropterygius_micropterus_haplotype_99_cytochrome_b_(cytb)_gene
TAGTGGATCTCCCAACCCCATCTAACATCTCAGCCATATGAAACTTCGGATCTCTCCTTGGTCTCTGCCTAATCACTCAAACCCTAACAGGCCTCTTCCTGGCCATACACTATACCTCAGATATCTCAACCGCTTTCTCCTCCGTTGCCCACATCTGCCGAGACGTAAACTATGGGTGACTAATCCGAAACCTTCACGCCAACGGCGCATCTTTTTTCTTCATTTGCCTATATATGCATATCGCACGAGGCCTGTACTACGGTTCATACCTCTATAAAGAAACCTGAAATATTGGGGTCATCCTTTTCCTCCTAGTGATAATAACAGCATTCGTAGGTTACGTATTGCCCTGGGGCCAAATATCCTTCTGAGGCGCGACAGTCATCACCAACCTGCTATCAGCAGTCCCATATGTGGGCAACACCCTTGTTCAATGAATTTGGGGCGGATTTTCGGTAGATAACGCCACCCTCACACGTTTCTTTGCCTTCCACTTTTTACTACCCTTCGTAGTCCTCGCCGCAACCCTCCTTCACCTGCTCTTCCTACACGAAACCGGGTCAAATAACCCCGCCGGCCTGAATTCCGATGCAGACAAAATCCCCTTTCACCCATACTTTTCATACAAAGACCTCCTTGGATTCATTATCATACTTACAGCTCTTACTGCCTTGGCCCTC
>Uropterygius_micropterus_haplotype_100_cytochrome_b_(cytb)_gene
TAGTGGATCTCCCAACCCCATCTAACATCTCAGCCATATGAAACTTCGGATCTCTCCTTGGTCTCTGCCTAATCACCCAAATCCTAACAGGCCTCTTCCTGGCCATACACTATACCTCAGATATCTCAACCGCTTTCTCCTCCGTTGCCCACATCTGCCGAGACGTAAACTATGGGTGACTAATCCGAAACCTTCACGCCAACGGCGCATCCTTTTTCTTCATTTGCCTATATATGCATATCGCACGAGGCCTGTACTACGGTTCATACCTCTATAAAGAAACCTGAAATATTGGAGTCATCCTTTTCCTCCTAGTGATAATAACAGCATTCGTAGGTTACGTATTACCCTGAGGCCAAATATCCTTCTGAGGCGCGACAGTCATCACCAACCTGCTATCAGCAGTCCCATATGTGGGCAACACCCTTGTTCAATGAATTTGGGGCGGATTTTCGGTAGATAATGCCACCCTCACACGTTTCTTTGCCTTCCACTTTTTACTACCCTTCGTAGTCCTCGCCGCAACCCTCCTTCACCTGCTCTTCCTACACGAAACCGGGTCAAATAACCCCGCAGGCCTGAATTCCGATGCAGACAAAATCCCCTTTCACCCATACTTTTCATACAAAGACCTCCTTGGATTCATTATCATACTTACAGCTCTTACTGCCTTAGCCCTC
>Uropterygius_micropterus_haplotype_101_cytochrome_b_(cytb)_gene
TAGTGGATCTCCCAACCCCATCTAACATCTCAGCCATATGAAACTTCGGATCTCTCCTTGGTCTCTGCCTAATCACCCAAATCCTAACAGGCCTCTTCCTGGCCATACACTATACCTCAGATATCTCAACCGCTTTCTCCTCCGTTGCCCACATCTGCCGAGACGTAAACTATGGGTGACTAATCCGAAACCTTCACGCCAACGGCGCATCCTTTTTCTTCATTTGCCTATATATGCATATCGCACGAGGCCTGTACTACGGTTCATACCTCTATAAAGAAACCTGAAATATTGGAGTCATCCTTTTCCTCCTAGTGATAATAACAGCATTCGTAGGTTACGTATTACCCTGAGGCCAAATATCCTTCTGAGGCGCGACAGTCATCACCAACCTGCTATCAGCAGTCCCATATGTGGGCAACACCCTTGTTCAATGAATTTGGGGCGGATTTTCGGTAGATAATGCCACCCTCACACGTTTCTTTGCCTTCCACTTTTTACTACCCTTCGTAGTCCTCGCCGCAACCCTCCTTCACCTGCTCTTCCTACACGAAACCGGGTCAAATAACCCCGCAGGCCTGAATTCCGATGCAGACAAAATCCCCTTTCACCCATACTTTTCATACAAAGACCTCCTTGGATTCATTATCATACTTACAGCTCTTACTGCCTTGGCCCTC
>Uropterygius_micropterus_haplotype_102_cytochrome_b_(cytb)_gene
TAGTGGATCTCCCAACCCCATCTAACATCTCAGCCATATGAAACTTCGGATCTCTCCTTGGTCTCTGCCTAATCACCCAAATCCTAACAGGCCTCTTCCTGGCCATACACTATACCTCAGATATCTCAACCGCTTTCTCCTCCGTTGCCCACATCTGCCGAGACGTAAACTATGGGTGACTAATCCGAAACCTTCACGCCAACGGCGCATCCTTTTTCTTCATTTGCCTATATATGCATATCGCACGAGGCCTGTACTACGGTTCATACCTCTATAAAGAAACCTGAAATATTGGAGTTATCCTTTTCCTCCTAGTGATAATAACAGCATTCGTAGGTTACGTATTACCCTGGGGCCAAATATCCTTCTGAGGCGCGACAGTCATCACCAACCTGCTATCAGCAGTCCCATATGTGGGCAACACCCTTGTTCAATGAATTTGGGGCGGATTTTCGGTAGATAATGCCACCCTCACACGTTTCTTTGCCTTCCACTTTTTACTACCCTTCGTAGTCCTCGCCGCAACCCTCCTTCACCTGCTCTTCCTACACGAAACCGGGTCAAATAACCCCGCAGGCCTGAATTCCGATGCAGACAAAATCCCCTTTCACCCATACTTTTCATACAAAGACCTCCTTGGATTCATTATCATACTTACAGCTCTTACTGCCTTGGCCCTC
>Uropterygius_micropterus_haplotype_103_cytochrome_b_(cytb)_gene
TAGTGGATCTCCCAACCCCATCTAACATCTCAGCCATATGAAACTTCGGATCTCTCCTTGGTCTCTGCCTAATTACCCAAATCCTAACAGGCCTCTTCCTGGCCATACACTATACCTCAGATATCTCAACCGCTTTCTCCTCCGTTGCCCACATCTGCCGAGACGTAAACTATGGGTGACTAATCCGAAACCTTCACGCCAACGGCGCATCCTTTTTCTTCATTTGCCTATATATGCATATCGCACGAGGCCTATACTACGGTTCATACCTCTATAAAGAAACCTGAAATATTGGAGTCATCCTTTTCCTCCTAGTGATAATAACAGCATTCGTAGGTTACGTATTACCCTGGGGCCAAATATCCTTCTGAGGCGCGACAGTCATCACCAACCTGCTATCAGCAGTCCCATATGTGGGCAACACCCTTGTTCAATGAATTTGGGGCGGATTTTCGGTAGATAATGCCACCCTCACACGTTTCTTTGCCTTCCACTTTTTACTACCCTTCGTAGTCCTCGCCGCAACCCTCCTTCACCTGCTCTTCCTACACGAAACCGGGTCAAATAACCCCGCAGGCCTGAATTCCGATGCAGACAAAATCCCCTTTCACCCATACTTTTCATACAAAGACCTCCTTGGGTTCATTATCATACTTACAGCTCTTACTGCCTTGGCCCTC
>Uropterygius_micropterus_haplotype_104_cytochrome_b_(cytb)_gene
TAGTGGATCTCCCAACCCCATCTAACATCTCAGCCATATGAAACTTCGGATCTCTCCTTGGTCTCTGCCTAATCACCCAAATCCTAACAGGCCTCTTCCTGGCCATGCACTATACCTCAGATATCTCAACCGCTTTCTCCTCCGTTGCCCACATCTGCCGAGACGTAAACTATGGGTGACTAATCCGAAACCTTCACGCCAACGGCGCATCTTTTTTCTTCATTTGCCTATATATGCATATCGCACGAGGCCTGTACTACGGTTCATACCTCTATAAAGAAACCTGAAATATTGGAGTCATCCTTTTCCTCCTAGTGATAATAACAGCATTCGTAGGTTACGTATTGCCCTGGGGCCAAATATCCTTCTGAGGCGCGACAGTCATCACCAACCTGCTATCGGCAGTCCCATATGTGGGCAACACCCTTGTTCAATGAATTTGGGGCGGATTTTCGGTAGATAACGCCACCCTCACACGTTTCTTTGCCTTCCACTTTTTACTACCCTTCGTAGTCCTCGCCGCAACCCTCCTTCACCTGCTCTTCCTACACGAAACCGGGTCAAATAACCCCGCAGGCCTAAATTCCGATGCAGACAAAATCCCCTTTCACCCATACTTTTCATACAAAGACCTCCTTGGATTCATTATCATACTCACAGCTCTTACTGCCTTGGCCCTC
