# Supplementary material for: Pelagic larval duration, growth rate, and population genetic structure of the tidepool snake moray Uropterygius micropterus around the southern Ryukyu Islands, Taiwan, and the central Philippines
Source: PeerJ. 2018 May 9;6:e4741. doi: 10.7717/peerj.4741 (PMC5949063; doi:10.7717/peerj.4741)
Supplement: Supplemental Information 2 [file peerj-06-4741-s005.txt]

Uropterygiusmicropterus_cytb haplotype_01	MF190188
Uropterygiusmicropterus_cytb haplotype_02	MF190189
Uropterygiusmicropterus_cytb haplotype_03	MF190190
Uropterygiusmicropterus_cytb haplotype_04	MF190191
Uropterygiusmicropterus_cytb haplotype_05	MF190192
Uropterygiusmicropterus_cytb haplotype_06	MF190193
Uropterygiusmicropterus_cytb haplotype_07	MF190194
Uropterygiusmicropterus_cytb haplotype_08	MF190195
Uropterygiusmicropterus_cytb haplotype_09	MF190196
Uropterygiusmicropterus_cytb haplotype_10	MF190197
Uropterygiusmicropterus_cytb haplotype_11	MF190198
Uropterygiusmicropterus_cytb haplotype_12	MF190199
Uropterygiusmicropterus_cytb haplotype_13	MF190200
Uropterygiusmicropterus_cytb haplotype_14	MF190201
Uropterygiusmicropterus_cytb haplotype_15	MF190202
Uropterygiusmicropterus_cytb haplotype_16	MF190203
Uropterygiusmicropterus_cytb haplotype_17	MF190204
Uropterygiusmicropterus_cytb haplotype_18	MF190205
Uropterygiusmicropterus_cytb haplotype_19	MF190206
Uropterygiusmicropterus_cytb haplotype_20	MF190207
Uropterygiusmicropterus_cytb haplotype_21	MF190208
Uropterygiusmicropterus_cytb haplotype_22	MF190209
Uropterygiusmicropterus_cytb haplotype_23	MF190210
Uropterygiusmicropterus_cytb haplotype_24	MF190211
Uropterygiusmicropterus_cytb haplotype_25	MF190212
Uropterygiusmicropterus_cytb haplotype_26	MF190213
Uropterygiusmicropterus_cytb haplotype_27	MF190214
Uropterygiusmicropterus_cytb haplotype_28	MF190215
Uropterygiusmicropterus_cytb haplotype_29	MF190216
Uropterygiusmicropterus_cytb haplotype_30	MF190217
Uropterygiusmicropterus_cytb haplotype_31	MF190218
Uropterygiusmicropterus_cytb haplotype_32	MF190219
Uropterygiusmicropterus_cytb haplotype_33	MF190220
Uropterygiusmicropterus_cytb haplotype_34	MF190221
Uropterygiusmicropterus_cytb haplotype_35	MF190222
Uropterygiusmicropterus_cytb haplotype_36	MF190223
Uropterygiusmicropterus_cytb haplotype_37	MF190224
Uropterygiusmicropterus_cytb haplotype_38	MF190225
Uropterygiusmicropterus_cytb haplotype_39	MF190226
Uropterygiusmicropterus_cytb haplotype_40	MF190227
Uropterygiusmicropterus_cytb haplotype_41	MF190228
Uropterygiusmicropterus_cytb haplotype_42	MF190229
Uropterygiusmicropterus_cytb haplotype_43	MF190230
Uropterygiusmicropterus_cytb haplotype_44	MF190231
Uropterygiusmicropterus_cytb haplotype_45	MF190232
Uropterygiusmicropterus_cytb haplotype_46	MF190233
Uropterygiusmicropterus_cytb haplotype_47	MF190234
Uropterygiusmicropterus_cytb haplotype_48	MF190235
Uropterygiusmicropterus_cytb haplotype_49	MF190236
Uropterygiusmicropterus_cytb haplotype_50	MF190237
Uropterygiusmicropterus_cytb haplotype_51	MF190238
Uropterygiusmicropterus_cytb haplotype_52	MF190239
Uropterygiusmicropterus_cytb haplotype_53	MF190240
Uropterygiusmicropterus_cytb haplotype_54	MF190241
Uropterygiusmicropterus_cytb haplotype_55	MF190242
Uropterygiusmicropterus_cytb haplotype_56	MF190243
Uropterygiusmicropterus_cytb haplotype_57	MF190244
Uropterygiusmicropterus_cytb haplotype_58	MF190245
Uropterygiusmicropterus_cytb haplotype_59	MF190246
Uropterygiusmicropterus_cytb haplotype_60	MF190247
Uropterygiusmicropterus_cytb haplotype_61	MF190248
Uropterygiusmicropterus_cytb haplotype_62	MF190249
Uropterygiusmicropterus_cytb haplotype_63	MF190250
Uropterygiusmicropterus_cytb haplotype_64	MF190251
Uropterygiusmicropterus_cytb haplotype_65	MF190252
Uropterygiusmicropterus_cytb haplotype_66	MF190253
Uropterygiusmicropterus_cytb haplotype_67	MF190254
Uropterygiusmicropterus_cytb haplotype_68	MF190255
Uropterygiusmicropterus_cytb haplotype_69	MF190256
Uropterygiusmicropterus_cytb haplotype_70	MF190257
Uropterygiusmicropterus_cytb haplotype_71	MF190258
Uropterygiusmicropterus_cytb haplotype_72	MF190259
Uropterygiusmicropterus_cytb haplotype_73	MF190260
Uropterygiusmicropterus_cytb haplotype_74	MF190261
Uropterygiusmicropterus_cytb haplotype_75	MF190262
Uropterygiusmicropterus_cytb haplotype_76	MF190263
Uropterygiusmicropterus_cytb haplotype_77	MF190264
Uropterygiusmicropterus_cytb haplotype_78	MF190265
Uropterygiusmicropterus_cytb haplotype_79	MF190266
Uropterygiusmicropterus_cytb haplotype_80	MF190267
Uropterygiusmicropterus_cytb haplotype_81	MF190268
Uropterygiusmicropterus_cytb haplotype_82	MF190269
Uropterygiusmicropterus_cytb haplotype_83	MF190270
Uropterygiusmicropterus_cytb haplotype_84	MF190271
Uropterygiusmicropterus_cytb haplotype_85	MF190272
Uropterygiusmicropterus_cytb haplotype_86	MF190273
Uropterygiusmicropterus_cytb haplotype_87	MF190274
Uropterygiusmicropterus_cytb haplotype_88	MF190275
Uropterygiusmicropterus_cytb haplotype_89	MF190276
Uropterygiusmicropterus_cytb haplotype_90	MF190277
Uropterygiusmicropterus_cytb haplotype_91	MF190278
Uropterygiusmicropterus_cytb haplotype_92	MF190279
Uropterygiusmicropterus_cytb haplotype_93	MF190280
Uropterygiusmicropterus_cytb haplotype_94	MF190281
Uropterygiusmicropterus_cytb haplotype_95	MF190282
Uropterygiusmicropterus_cytb haplotype_96	MF190283
Uropterygiusmicropterus_cytb haplotype_97	MF190284
Uropterygiusmicropterus_cytb haplotype_98	MF190285
Uropterygiusmicropterus_cytb haplotype_99	MF190286
Uropterygiusmicropterus_cytb haplotype_100	MF190287
Uropterygiusmicropterus_cytb haplotype_101	MF190288
Uropterygiusmicropterus_cytb haplotype_102	MF190289
Uropterygiusmicropterus_cytb haplotype_103	MF190290
Uropterygiusmicropterus_cytb haplotype_104	MF190291
Uropterygiusmicropterus_COI.sqn haplotype_01	MF190292
Uropterygiusmicropterus_COI.sqn haplotype_02	MF190293
Uropterygiusmicropterus_COI.sqn haplotype_03	MF190294
Uropterygiusmicropterus_COI.sqn haplotype_04	MF190295
Uropterygiusmicropterus_COI.sqn haplotype_05	MF190296
Uropterygiusmicropterus_COI.sqn haplotype_06	MF190297
Uropterygiusmicropterus_COI.sqn haplotype_07	MF190298
Uropterygiusmicropterus_COI.sqn haplotype_08	MF190299
Uropterygiusmicropterus_COI.sqn haplotype_09	MF190300
Uropterygiusmicropterus_COI.sqn haplotype_10	MF190301
Uropterygiusmicropterus_COI.sqn haplotype_11	MF190302
Uropterygiusmicropterus_COI.sqn haplotype_12	MF190303
Uropterygiusmicropterus_COI.sqn haplotype_13	MF190304
Uropterygiusmicropterus_COI.sqn haplotype_14	MF190305
Uropterygiusmicropterus_COI.sqn haplotype_15	MF190306
Uropterygiusmicropterus_COI.sqn haplotype_16	MF190307
Uropterygiusmicropterus_COI.sqn haplotype_17	MF190308
Uropterygiusmicropterus_COI.sqn haplotype_18	MF190309
Uropterygiusmicropterus_COI.sqn haplotype_19	MF190310
Uropterygiusmicropterus_COI.sqn haplotype_20	MF190311
Uropterygiusmicropterus_COI.sqn haplotype_21	MF190312
Uropterygiusmicropterus_COI.sqn haplotype_22	MF190313
Uropterygiusmicropterus_COI.sqn haplotype_23	MF190314
Uropterygiusmicropterus_COI.sqn haplotype_24	MF190315
Uropterygiusmicropterus_COI.sqn haplotype_25	MF190316
Uropterygiusmicropterus_COI.sqn haplotype_26	MF190317
Uropterygiusmicropterus_COI.sqn haplotype_27	MF190318
Uropterygiusmicropterus_COI.sqn haplotype_28	MF190319
Uropterygiusmicropterus_COI.sqn haplotype_29	MF190320
Uropterygiusmicropterus_COI.sqn haplotype_30	MF190321
Uropterygiusmicropterus_COI.sqn haplotype_31	MF190322
Uropterygiusmicropterus_COI.sqn haplotype_32	MF190323
Uropterygiusmicropterus_COI.sqn haplotype_33	MF190324
Uropterygiusmicropterus_COI.sqn haplotype_34	MF190325
Uropterygiusmicropterus_COI.sqn haplotype_35	MF190326
Uropterygiusmicropterus_COI.sqn haplotype_36	MF190327
Uropterygiusmicropterus_COI.sqn haplotype_37	MF190328
Uropterygiusmicropterus_COI.sqn haplotype_38	MF190329
Uropterygiusmicropterus_COI.sqn haplotype_39	MF190330
Uropterygiusmicropterus_COI.sqn haplotype_40	MF190331
Uropterygiusmicropterus_COI.sqn haplotype_41	MF190332
Uropterygiusmicropterus_COI.sqn haplotype_42	MF190333
Uropterygiusmicropterus_COI.sqn haplotype_43	MF190334
Uropterygiusmicropterus_COI.sqn haplotype_44	MF190335
Uropterygiusmicropterus_COI.sqn haplotype_45	MF190336
Uropterygiusmicropterus_COI.sqn haplotype_46	MF190337
Uropterygiusmicropterus_COI.sqn haplotype_47	MF190338
Uropterygiusmicropterus_COI.sqn haplotype_48	MF190339
Uropterygiusmicropterus_COI.sqn haplotype_49	MF190340
Uropterygiusmicropterus_COI.sqn haplotype_50	MF190341
Uropterygiusmicropterus_COI.sqn haplotype_51	MF190342
Uropterygiusmicropterus_COI.sqn haplotype_52	MF190343
Uropterygiusmicropterus_COI.sqn haplotype_53	MF190344
Uropterygiusmicropterus_COI.sqn haplotype_54	MF190345
Uropterygiusmicropterus_COI.sqn haplotype_55	MF190346
Uropterygiusmicropterus_COI.sqn haplotype_56	MF190347
Uropterygiusmicropterus_COI.sqn haplotype_57	MF190348
Uropterygiusmicropterus_COI.sqn haplotype_58	MF190349
Uropterygiusmicropterus_COI.sqn haplotype_59	MF190350
Uropterygiusmicropterus_COI.sqn haplotype_60	MF190351
Uropterygiusmicropterus_COI.sqn haplotype_61	MF190352
Uropterygiusmicropterus_COI.sqn haplotype_62	MF190353
Uropterygiusmicropterus_COI.sqn haplotype_63	MF190354
Uropterygiusmicropterus_COI.sqn haplotype_64	MF190355
Uropterygiusmicropterus_COI.sqn haplotype_65	MF190356
Uropterygiusmicropterus_COI.sqn haplotype_66	MF190357
Uropterygiusmicropterus_COI.sqn haplotype_67	MF190358
Uropterygiusmicropterus_COI.sqn haplotype_68	MF190359
Uropterygiusmicropterus_COI.sqn haplotype_69	MF190360
Uropterygiusmicropterus_COI.sqn haplotype_70	MF190361
Uropterygiusmicropterus_COI.sqn haplotype_71	MF190362
Uropterygiusmicropterus_COI.sqn haplotype_72	MF190363
Uropterygiusmicropterus_COI.sqn haplotype_73	MF190364
